# Supplementary material for: Global analysis of protein aggregation in yeast during physiological conditions and arsenite stress
Source: Biol Open. 2014 Sep 12;3(10):913–23. doi: 10.1242/bio.20148938 (PMC4197440; doi:10.1242/bio.20148938)
Supplement: Supplementary Material [file supp_bio.20148938_Table_S3.xlsx]

## Sheet: Sheet2
ORF	SGD ID	As-set	P-set	MS-proteome	MW	pI	CAI	Protein length	Codon bias	GRAVY	Half-lives (min; Belle)	Molecules/cell (Ghaemmaghami)	Translation rate (proteins/sec; Arava)	Surface exposed cysteines (Marino)	SSB1/2 interactions (Gong)	SSB2 interactions (Willmund)
Q0010	S000007257				15628	4.54	0.101	128	-0.366	0.916406
Q0017	S000007258				6271	10.76	0.102	53	-0.159	-0.090566
Q0032	S000007259				12471	10.38	0.067	96	-0.614	0.29375
Q0045	S000007260				58798	7.12	0.144	534	-0.11	0.74176			0.00677953
Q0050	S000007261				96078	10.7	0.123	834	-0.162	-0.333813			0.0376467		yes
Q0055	S000007262				98008	10.45	0.161	854	-0.124	-0.227166			0.0322143		yes
Q0060	S000007263				47917	10.35	0.123	415	-0.278	-0.299036					yes
Q0065	S000007264				63311	10.47	0.121	556	-0.246	0.127338			0.0111606
Q0070	S000007265				72164	10.35	0.118	630	-0.239	0.294762			0.015186		yes
Q0075	S000007266				42279	10.27	0.139	354	-0.335	-0.358757
Q0080	S000007267				5822	10.89	0.242	48	-0.147	1.2375			1.43925
Q0085	S000007268				29099	8.42	0.176	259	-0.176	1.0973			0.0157775
Q0092	S000007269				5849	10.73	0.045	46	-0.44	0.708696
Q0105	S000007270				43656	9.24	0.166	385	-0.104	0.828571
Q0110	S000007271				49326	10.41	0.136	423	-0.23	0.045863			0.0609841		yes
Q0115	S000007272				61172	10.4	0.133	517	-0.31	0.009671			0.00273095
Q0120	S000007273				74580	10.46	0.155	638	-0.233	-0.018025			0.018825
Q0130	S000007274				7759	8.42	0.181	76	0.061	1.44605			3.60013
Q0140	S000007275				47123	10.75	0.089	398	-0.634	-0.786432			0.0804012
Q0142	S000007276				6868	10.63	0.066	58	-0.051	-0.184483
Q0143	S000007277				5940	7.78	0.111	50	-0.466	0.134
Q0144	S000007278				14136	9.55	0.082	109	-0.616	0.714679
Q0160	S000007279				27683	10.08	0.136	235	-0.318	-0.381702
Q0182	S000007280				16269	10.92	0.064	134	-0.324	-0.114925
Q0250	S000007281				28567	4.28	0.194	251	-0.042	0.353386
Q0255	S000007282				56412	10.46	0.125	472	-0.419	-0.508263
Q0275	S000007283				30359	7.08	0.158	269	-0.066	0.690335
Q0297	S000007284				5912	11.52	0.036	51	-0.235	-1.2098
R0010W	S000029654				48619	10.17	0.099	423	-0.077	-0.316312
R0020C	S000029675				43231	6.39	0.1	373	-0.072	-0.462198
R0030W	S000029674				21289	6.02	0.091	181	-0.017	-0.160221
R0040C	S000029676				33196	9.74	0.106	296	0.056	-0.515203
YAL001C	S000000001				132107	10.16	0.121	1160	-0.019	-0.511552	475	124.51	0.121125		yes	yes
YAL002W	S000000002				144961	5.74	0.134	1274	0.055	-0.090346		736.465	0.0267107		yes
YAL003W	S000000003			yes	22627	4.13	0.763	206	0.741	-0.416505					yes	yes
YAL004W	S000002136				23739	5.25	0.192	215	0.288	-0.01814			0.805378
YAL005C	S000000004	yes		yes	69657	4.82	0.712	642	0.763	-0.438474	77	268717	1.33572	yes	yes	yes
YAL007C	S000000005				24063	4.83	0.235	215	0.23	0.147907	49	26271.8	0.363005		yes	yes
YAL008W	S000000006				22063	11.27	0.115	198	0.084	0.283838	26	1923.06	0.485412			yes
YAL009W	S000000007				30113	10.84	0.111	259	0.03	-0.32085		861.143	0.127976
YAL010C	S000000008				56237	7.34	0	493	0		43	768.103	0.0268478
YAL011W	S000000009				72514	9.95	0.148	625	0.085	-1.10736	56	1377.33	0.0531071		yes
YAL012W	S000000010	yes		yes	42542	6.52	0.42	394	0.548	-0.144416		38301	0.839991		yes	yes
YAL013W	S000000011				46978	4.32	0	405	0				0.0770791		yes
YAL014C	S000000012				29048	4.49	0.1	255	0.034	-0.507451			0.0540561		yes
YAL015C	S000000013			yes	45577	8.06	0.12	399	0.077	-0.349373			0.0929327		yes
YAL016C-A	S000028728				11223	3.8	0.136	104	0.074	0.795192
YAL016C-B	S000028528				7405	7.53	0.243	61	0.242	0.013115
YAL016W	S000000014				70906	4.38	0.177	635	0.115	0.085512	180	16919.4	0.133364		yes	yes
YAL017W	S000000015			yes	152332	5.45	0	1356	0		3	966.597	0.0257311		yes
YAL018C	S000000016				37050	9.42	0.154	325	0.097	0.440923			0.068451
YAL019W	S000000017			yes	128506	5.13	0.163	1131	0.081	-0.766844	28	6796.71	0.0701798		yes
YAL019W-A	S000028729				21605	10.58	0.108	189	0.072	0.137566
YAL020C	S000000018				36467	6.72	0	333	0				0.0383028		yes
YAL021C	S000000019			yes	94669	6.84	0.137	837	0.117	-0.559976	224	2779.05	0.12574		yes	yes
YAL022C	S000000020				58317	4.79	0.119	517	0.078	0.262669	3	216.634	0.134629
YAL023C	S000000021			yes	86869	7.68	0.24	759	0.337	-0.052437	61	6512.44	0.259709		yes
YAL024C	S000000022				163149	6.43	0.123	1435	-0.008	-0.603136	144	304.494	0.00926742		yes
YAL025C	S000000023			yes	35695	4.9	0	306	0				0.0886236
YAL026C	S000000024				153764	5.14	0	1355	0		20	606.198	0.0271056
YAL026C-A	S000028730				17438	10.95	0.088	145	-0.091	0.107586
YAL027W	S000000025				29769	10.12	0.112	261	-0.018	-0.255173	36	1169.43	0.0903123		yes
YAL028W	S000000026				58749	9.43	0.113	528	-0.009	-0.6875			0.128366
YAL029C	S000000027				169342	7.63	0.15	1471	0.094	-0.328076		2205.35	0.0613456		yes
YAL030W	S000000028			yes	13201	8.42	0.132	117	0.077	-0.219658			0.452289			yes
YAL031C	S000000029			yes	86635	10.51	0.123	760	0.062	-0.455921	17	227.386	0.0857176		yes
YAL031W-A	S000028731				11414	8.04	0.124	102	0.119	0.459804
YAL032C	S000000030				42482	9.93	0.139	379	0.139	-0.826121	474	1674.51	0.018521
YAL033W	S000000031				19573	7.83	0.093	173	-0.008	-0.242775	47	2229.45	0.282973			yes
YAL034C	S000002134				47068	10.71	0.125	413	0.073	-0.835351			0.0262594
YAL034C-B	S000002137				13264	10.32	0.105	117	-0.095	0.362393
YAL034W-A	S000000032				33243	4.96	0.109	289	-0.055	-0.529066	Stable	2606.88	0.15762		yes
YAL035W	S000000033	yes		yes	112268	5.55	0.355	1002	0.416	-0.740918	321	13406.2	0.178508		yes
YAL036C	S000000034				40701	8.49	0.239	369	0.244	-0.131707	57	11733.4	0.404742		yes	yes
YAL037C-A	S000028732				3447	10.5	0.103	30	-0.034	0.54
YAL037C-B	S000028592				35788	3.71	0.231	324	0.339	-0.221914
YAL037W	S000000035				30457	8.04	0.094	267	-0.07	-0.122846			0.160843
YAL038W	S000000036		yes	yes	54544	7.66	0.893	500	0.882	-0.148		290834	7.16594	yes	yes
YAL039C	S000000037			yes	30081	5.26	0.114	269	0.1	-0.648699	2	3870.07	0.277653
YAL040C	S000000038				64990	9.78	0.205	580	0.236	-0.261035			0.0646699		yes
YAL041W	S000000039			yes	96939	8.69	0.128	854	0.048	-0.477635	73	1010.9	0.0616723		yes
YAL042C-A	S000002138				13704	9.6	0.095	125	0.028	0.0544
YAL042W	S000000040			yes	46235	6.81	0.118	415	0.096	-0.399759			0.502601
YAL043C	S000000041				88472	6.17	0.13	785	0.133	-0.362548		3730.67	0.0587082			yes
YAL044C	S000000042			yes	18793	4.49	0.164	170	0.143	-0.452353		3507.96	0.811338			yes
YAL044W-A	S000007586				12537	10.39	0.138	110	0.122	-0.620909		238.012			yes	yes
YAL045C	S000000043				11648	7.04	0.107	102	0.031	0.358824			0.805547
YAL046C	S000000044				13356	10.72	0.113	118	0.141	-0.426271	115997	258.916	0.436183			yes
YAL047C	S000000045				72105	4.7	0	622	0		Stable	639.377	0.169906		yes
YAL047W-A	S000028733				12154	5.82	0.134	109	0.074	0.546789
YAL048C	S000000046				75149	5.85	0.144	662	0.068	-0.155287			0.0323914		yes
YAL049C	S000000047			yes	27089	6.24	0.172	246	0.08	-0.081301	560	1797.08	0.179302	yes		yes
YAL051W	S000000048				118891	6.98	0	1047	0			92.2966	0.059844		yes
YAL053W	S000000049				87468	8.05	0	783	0		29	414.115	0.203405		yes
YAL054C	S000000050			yes	79140	6.6	0.255	713	0.311	-0.27195	29	2892.34
YAL055W	S000000051				19877	8.33	0.087	180	-0.119	-0.298333	70	258.916	0.0893538
YAL056C-A	S000002139				12969	10.93	0.111	116	0.052	0.284483
YAL056W	S000000052				98655	7.2	0	880	0		8		0.0406791		yes
YAL058W	S000000054				56967	5.04	0.109	502	0.028	-0.344821	71	4760.16	0.429841		yes
YAL059C-A	S000028734				15823	9.93	0	140	0
YAL059W	S000000055				23891	10.44	0	212	0		36	2835.84	0.142736		yes	yes
YAL060W	S000000056				41582	6.55	0	382	0		68	8733.02	0.124249		yes	yes
YAL061W	S000000057				46098	6.04	0.144	417	0.152	-0.235252		3087.99	0.149321		yes	yes
YAL062W	S000000058			yes	49627	5.23	0.156	457	0.165	-0.193217			0.112622		yes
YAL063C	S000000059				138072	4	0.24	1322	0.34	-0.120272			0.0033413
YAL063C-A	S000028813				11308	10.49	0.173	96	0.061	0.077083
YAL064C-A	S000002140				13885	4.14	0.209	126	0.241	0.01746			0.155368
YAL064W	S000000060				11004	10.29	0	94	0				0.586668
YAL064W-B	S000002141				13273	4.02	0.072	126	-0.141	0.968254			0.113874
YAL065C	S000001817				12919	4.98	0.112	128	0.105	0.125781			0.0228786
YAL066W	S000000061				12113	11.06	0.111	102	-0.013	0.644117			0.851741
YAL067C	S000000062				68842	8.05	0.184	593	0.135	-0.062732			0.0450924
YAL067W-A	S000028593				8759	10.83	0.066	75	-0.164	0.230667
YAL068C	S000002142				12850	5.04	0.628	120	0.696	0.254167			0.0136612
YAL068W-A	S000028594				9656	9.33	0.147	84	-0.064	-0.114286
YAL069W	S000002143				11336	7.04	0.082	104	-0.07	0.541346			0.0179981
YAR002C-A	S000002129				24723	7.42	0.325	219	0.345	-0.130594	33	20675.4	0.553106		yes	yes
YAR002W	S000000063				59039	10.16	0.143	539	0.067	-0.832653	15	4590.28	0.117492		yes	yes
YAR003W	S000000064				48654	4.52	0.129	426	0.052	-0.288498	42	906.714	0.14513			yes
YAR007C	S000000065			yes	70347	6.13	0.206	621	0.187	-0.558937	35	4099.83	0.222422		yes	yes
YAR008W	S000000066				31313	7.75	0.121	275	0.018	-0.281818			0.455666			yes
YAR014C	S000000069				78981	4.1	0	709	0		29	538.41	0.0318078		yes
YAR015W	S000000070				34603	5.8	0.23	306	0.292	-0.395425	77	4276.97	0.492157		yes	yes
YAR018C	S000000071				51203	8.65	0.138	435	0.064	-0.665977			0.0606107		yes	yes
YAR019C	S000000072				110241	8	0	974	0		109	238.012	0.0360638		yes	yes
YAR019W-A	S000028735				12092	8.86	0	110	0
YAR020C	S000000073				5674	4.76	0.482	55	0.494	0.558182
YAR023C	S000000074				20703	7.96	0	179	0				0.0171334		yes
YAR027W	S000000075			yes	27116	6.1	0.128	235	-0.001	0.093617		1694.68
YAR028W	S000000076				26458	5.01	0.122	234	0.028	0.010684	62	1835.1	0.246054		yes
YAR029W	S000000077				8910	4.55	0.116	74	-0.087	-0.782432
YAR030C	S000001821				13288	11.08	0.103	113	0.012	0.245133			0.28712
YAR031W	S000000078				35073	8.08	0.107	298	-0.085	-0.329195	104	258.916	0.0596464
YAR033W	S000000079				27091	7.51	0.107	234	0.007	-0.212821			0.0139388
YAR035C-A	S000028595				3320	11.96	0.041	26	-0.212	-1.1
YAR035W	S000000080			yes	77765	6.91	0.093	687	0.118	-0.38559			0.0139505
YAR042W	S000000081				135096	5.34	0.176	1188	0.144	-0.759848			0.0844541		yes
YAR047C	S000000083				12896	10.2	0.101	106	-0.11	0.586793			0.109202
YAR050W	S000000084				160667	3.93	0.259	1537	0.384	-0.16311			0.0472037
YAR053W	S000000085				11143	8.34	0.083	98	-0.164	0.797959			0.28248
YAR060C	S000000086				12860	11.78	0.115	111	0.045	-0.599099			0.116709
YAR064W	S000000089				11139	8.13	0.088	99	-0.006	-0.29697		1524.84	0.308275		yes
YAR066W	S000002144				20593	4.32	0.299	203	0.447	0.081281			0.0665262
YAR068W	S000000091				18011	12.31	0.044	161	-0.102	0.336646			0.0629147
YAR069C	S000000092				10917	5.47	0.103	97	-0.043	0.958763			0.282948
YAR070C	S000000093				11605	9.05	0.113	99	-0.067	0.322222			0.127465
YAR071W	S000000094				52757	4.86	0.328	467	0.388	-0.394219	10	1458.26	0.188779	yes	yes
YAR073W	S000000095			yes	44386	8.2	0.287	403	0.375	-0.101489			0.2505		yes	yes
YAR075W	S000002145			yes	17003	10.27	0.329	157	0.411	-0.266242			1.12282			yes
YBL001C	S000000097				11518	6.67	0.243	104	0.209	-0.201923	124	1898.04	0.691224
YBL002W	S000000098	yes		yes	14237	10.89	0.563	131	0.61	-0.620611	Stable	443201	3.8609		yes	yes
YBL003C	S000000099			yes	13989	11.43	0.544	132	0.608	-0.315909	167	32072.8	2.19118		yes
YBL004W	S000000100			yes	287557	7.03	0.146	2493	0.067	-0.168993			0.0380562		yes
YBL005W	S000000101				112570	6.55	0.148	976	0.06	-0.308299	51	166.392			yes
YBL006C	S000000102				19792	9.32	0.057	180	-0.141	-0.436111			0.116928			yes
YBL006W-A	S000028596				5640	9.66	0.121	49	0.135	-0.910204
YBL007C	S000000103			yes	135847	5.69	0.189	1244	0.201	-0.654421	41	951.716	0.0766518		yes	yes
YBL008W	S000000104				93858	7.16	0	840	0		49	845.819	0.0244603		yes	yes
YBL008W-A	S000028529				9481	11.01	0.102	79	-0.056	-0.01519
YBL009W	S000000105				76372	10.12	0.141	676	0.059	-0.545414					yes	yes
YBL010C	S000000106				32639	4.84	0.122	280	0.009	-0.856071	111	1322.71	0.0172933
YBL011W	S000000107				85694	7.27	0.166	759	0.147	-0.295389	205	1054.72
YBL012C	S000000108				15301	10.2	0.078	133	-0.049	0.057895			0.134001
YBL013W	S000000109				44616	10.39	0.076	401	-0.004	-0.237656		1069.23			yes
YBL014C	S000000110				102048	4.81	0	894	0		33	237.416	0.0340399		yes	yes
YBL015W	S000000111			yes	58711	6.77	0.217	526	0.311	-0.359696	6	4888.82	0.128708		yes
YBL016W	S000000112			yes	40772	7.11	0.11	353	0.054	-0.287818	43	8476.48	0.13106		yes	yes
YBL017C	S000000113			yes	177776	4.59	0.163	1579	0.061	-0.477707	30	7205.82	0.0216548		yes
YBL018C	S000000114				15512	4.55	0.175	133	0.111	-0.467669	45	4867.3	0.663476		yes
YBL019W	S000000115				59445	9.81	0.122	520	0.014	-0.490962	40	414.115	0.0260005		yes
YBL020W	S000000116				66210	9.94	0.139	574	0.101	0.406446			0.0569616
YBL021C	S000000117				16154	4.6	0.091	144	0.005	-0.702778	51	2513.89	0.112257		yes
YBL022C	S000000118			yes	127111	5.36	0.186	1133	0.176	-0.582701		14539	0.0738401		yes
YBL023C	S000000119				98779	4.87	0.175	868	0.15	-0.637327	124	1687.05	0.0493242		yes	yes
YBL024W	S000000120			yes	77878	7.32	0.27	684	0.277	-0.580409	36	16134.3	0.278546		yes	yes
YBL025W	S000000121				16505	4.95	0.099	145	-0.128	-0.311724	411		0.082538		yes
YBL026W	S000000122				11163	8.4	0.169	95	0.169	-0.293684	31	2205.35	0.449133		yes
YBL027W	S000000123		yes	yes	21704	11.93	0.708	189	0.753	-0.950794	48	225359	4.8402			yes
YBL028C	S000000124				12401	10.97	0.261	106	0.178	-1.36981	73	6208.75	0.697901
YBL029C-A	S000007591				11161	8.35	0.125	94	0.057	-0.523404	12	996.188			yes
YBL029W	S000000125				42604	6.39	0.117	376	-0.007	-0.843085	31		0.0168146
YBL030C	S000000126		yes	yes	34426	10.61	0.538	318	0.622	0.085849			1.36255		yes	yes
YBL031W	S000000127				38015	11.19	0.131	338	0.1	-0.997929		264.075	0.0625322
YBL032W	S000000128				41683	5.97	0.191	381	0.215	-0.397375	Stable	15576.3	0.193485		yes	yes
YBL033C	S000000129			yes	38332	6.3	0.112	345	0.042	-0.59971	Stable	9516.67	0.0220661		yes	yes
YBL034C	S000000130				174176	6.25	0.148	1513	0.039	-0.444679	100	521.132	0.0414891
YBL035C	S000000131				78774	7.04	0.145	705	0.094	-0.437872	52	11222.1	0.0547414		yes	yes
YBL036C	S000000132				29123	6.38	0.236	257	0.217	-0.453696	Stable	4888.82	0.232183		yes	yes
YBL037W	S000000133				115010	8.97	0.135	1025	0.059	-0.088585	47	1590.7	0.0332137		yes	yes
YBL038W	S000000134				26518	11.12	0.154	232	0.156	-0.619397	276	2881.07	0.169536			yes
YBL039C	S000000135	yes		yes	64710	5.93	0.309	579	0.352	-0.239378	389	57600	0.528214		yes	yes
YBL039C-A	S000028814				3401	9.72	0.103	27	0.031	0.340741
YBL039W-B	S000028517				6873	10.68	0.11	59	-0.085	-0.088136
YBL040C	S000000136				25762	10.62	0.182	219	0.199	0.410959	96		0.387882		yes
YBL041W	S000000137			yes	26871	5.99	0.166	241	0.145	-0.436929			0.496937		yes	yes
YBL042C	S000000138				72164	7.47	0.168	639	0.174	0.190923	Stable		0.0675838
YBL043W	S000000139				28562	4.09	0.173	257	0.104	-0.89144
YBL044W	S000000140				13850	10.99	0.102	122	0.081	-0.748361			0.1286
YBL045C	S000000141			yes	50227	7.34	0.293	457	0.37	-0.23151	291	19342.6	0.351867		yes	yes
YBL046W	S000000142				50655	4.09	0.129	441	-0.078	-1.0356	65	1010.9	0.00879414		yes
YBL047C	S000000143			yes	150782	4.44	0.197	1381	0.192	-0.684938	74	1377.33	0.213081	yes	yes
YBL048W	S000000144				12447	9.38	0.153	103	0.005	1.13884			0.338308
YBL049W	S000000145				16085	9.71	0.157	138	0.134	-0.556522
YBL050W	S000000146				32802	4.8	0.159	292	0.06	-0.513014			0.157835		yes	yes
YBL051C	S000000147				73775	6.21	0.187	668	0.194	-0.795659	20	4632.57
YBL052C	S000000148				97582	6.4	0.132	831	-0.007	-0.853309	7		0.0290611		yes
YBL053W	S000000149				13194	8.17	0.095	124	0.008	0.583871
YBL054W	S000000150				59225	10.14	0.142	525	0.1	-0.940381	18	830.424	0.0542423		yes	yes
YBL055C	S000000151				47390	6.72	0.125	418	0.017	-0.337081	58	1458.26			yes	yes
YBL056W	S000000152				51332	4.23	0	468	0		54	19673.2	0.305398		yes	yes
YBL057C	S000000153				22435	5.08	0	208	0		34	2193.27			yes
YBL058W	S000000154			yes	46987	4.72	0.144	423	0.096	-0.960993	62	3198.38	0.193537	yes	yes	yes
YBL059C-A	S000007488				12947	8.5	0.227	109	0.203	-1.15138	58	279.403
YBL059W	S000000155				22278	10.87	0.089	193	-0.058	-0.310881	71	622.843
YBL060W	S000000156				78767	6.38	0.143	687	0.062	-0.510626	22		0.0280445		yes
YBL061C	S000000157			yes	77066	10.08	0.113	696	-0.01	-0.684627	10	2583.71				yes
YBL062W	S000000158				14415	4.2	0.12	126	-0.008	0.837302			0.452966
YBL063W	S000000159				125793	6.85	0.143	1111	0.039	-0.625472		56.8664	0.0170368		yes
YBL064C	S000000160				29496	9.47	0.206	261	0.211	-0.288123	117	4506.06	0.264002	yes		yes
YBL065W	S000000161				13830	10.63	0.103	114	-0.005	0.109649
YBL066C	S000000162				127991	7.57	0.142	1148	0.084	-0.521864			0.0263422		yes
YBL067C	S000000163				83856	6.08	0	747	0		32	124.51	0.0365106		yes
YBL068W	S000000164			yes	35720	6.35	0	326	0		116	5281.1	0.210183		yes	yes
YBL068W-A	S000028530				9173	7.34	0.241	78	0.119	-0.547436
YBL069W	S000000165				48348	8.57	0.169	429	0.109	-0.299301	6		0.144528			yes
YBL070C	S000000166				11547	8.46	0.096	106	-0.016	0.918868			0.935797
YBL071C	S000000167				11539	10.45	0.116	102	-0.01	0.080392			0.408484
YBL071C-B	S000028597				3853	10.18	0.1	32	-0.151	0.146875
YBL071W-A	S000007587				9356	3.56	0.154	82	0.013	-0.220732		8399.98			yes
YBL072C	S000000168	yes		yes	22489	11.42	0.747	200	0.776	-0.8295		15947.6	13.3325	yes	yes	yes
YBL073W	S000000169				12087	8.11	0.111	103	-0.028	0.327184			0.454632
YBL074C	S000000170				41688	4.77	0.143	355	0.016	-0.63662	250	7327.59	0.0738289		yes
YBL075C	S000000171			yes	70546	4.89	0.177	649	0.155	-0.489368	59	6441.96	0.0866191		yes
YBL076C	S000000172			yes	122982	5.94	0.342	1072	0.352	-0.340392	88	23281.9	0.263244		yes	yes
YBL077W	S000000173				16327	8.9	0.107	143	-0.026	0.196504			5.25919		yes
YBL078C	S000000174				13627	9.92	0.15	117	0.106	-0.477778	289	2010.02	0.259422		yes
YBL079W	S000000175			yes	169473	6.04	0.151	1502	0.078	-0.188549	20	1564.44	0.107669		yes
YBL080C	S000000176				61869	7.8	0	541	0			1390.9	0.0240428
YBL081W	S000000177				40767	9.49	0.166	368	0.241	-0.964946			0.040961
YBL082C	S000000178				52860	9.29	0.107	458	0.11	0.429039	30		0.065484		yes
YBL083C	S000000179				16159	10.73	0.13	141	0.142	0.056738			0.149109
YBL084C	S000000180				85395	8.84	0	758	0		3	593.474	0.041493		yes
YBL085W	S000000181			yes	109294	9.89	0.132	980	0.045	-0.893061	3	1040.17	0.0339267		yes
YBL086C	S000000182				51996	9.84	0.115	466	0.015	-0.850429	32	395.628	0.0355122		yes
YBL087C	S000000183		yes	yes	14473	11.11	0.624	137	0.679	-0.077372			3.27821	yes		yes
YBL088C	S000000184			yes	321524	6.92	0	2787	0				0.0262397		yes
YBL089W	S000000185				50891	9.12	0.098	459	-0.022	0.572985			0.0686445		yes
YBL090W	S000000186				20394	11.28	0.136	177	0.107	-0.752542	66	1267.52	0.184086		yes
YBL091C	S000000187			yes	47518	6.17	0	421	0		36	1083.68	0.376113		yes	yes
YBL091C-A	S000007228				19678	9.56	0.117	175	0.089	-0.210857	15	357.977			yes	yes
YBL092W	S000000188		yes	yes	14771	11.83	0.818	130	0.842	-0.678462			1.73317
YBL093C	S000000189				24857	6.29	0.104	220	0.031	-1.00091	123	6116.22	0.121957		yes	yes
YBL094C	S000000190				12079	10.01	0.116	110	0.069	0.331818			0.309203
YBL095W	S000000191				30545	7.92	0.121	270	0.045	-0.115556	46	704.481	0.303949
YBL096C	S000000192				11087	9.48	0.089	102	0.005	0.416667			0.24617
YBL097W	S000000193				86216	4.33	0	754	0		3	704.481	0.0175752		yes
YBL098W	S000000194				52429	8.52	0.165	460	0.097	-0.282391	175	555.549	0.106189		yes	yes
YBL099W	S000000195		yes	yes	58608	9.5	0	545	0		49	41519.7	0.924399
YBL100C	S000000196				11250	7.55	0.094	104	0.025	0.569231					yes
YBL100W-C	S000028598				4642	11.72	0.109	39	-0.078	-0.448718
YBL101C	S000000197			yes	123608	6.88	0.124	1117	0.033	-0.651388	68	799.416	0.0320202		yes
YBL102W	S000000198				24274	8.98	0.099	215	0.086	0.289302		279.403	0.118161
YBL103C	S000000199				54139	5.73	0.147	486	0.079	-0.824486	36	1054.72	0.019195		yes	yes
YBL104C	S000000200				117635	6	0.142	1038	0.064	-0.559345		183.517	0.0327377		yes
YBL105C	S000000201				131476	7.11	0	1151	0				0.0173635		yes	yes
YBL106C	S000000202				111623	8.88	0	1010	0				0.0217985			yes
YBL107C	S000000203				22966	6.97	0.104	196	-0.067	-0.978061	8	768.103	0.0553072		yes
YBL107W-A	S000007229				4053	9.65	0.089	34	0.009	0.867647
YBL108C-A	S000007592				4524	10.39	0.531	42	0.662	0.147619
YBL108W	S000000204				11662	8.24	0.108	101	-0.054	0.237624	8		0.0297285
YBL109W	S000002150				12882	8.21	0.179	111	0.241	-0.153153			0.0333433
YBL111C	S000002151				76246	8.69	0.098	667	-0.002	-0.334783		279.403	0.0012573
YBL112C	S000002152				11974	9.87	0.089	105	0.056	-0.14381			0.0415867
YBL113C	S000002153				86976	6.87	0.146	792	0.18	-0.631439			0.00671607		yes
YBL113W-A	S000028599				18616	10.27	0.088	160	0.076	0.359375
YBR001C	S000000205				89679	6.44	0.123	780	0.023	-0.543974	29	2502.2	0.054427		yes	yes
YBR002C	S000000206				32693	7.79	0.109	286	0.003	-0.315385		8965.92	0.0704335		yes	yes
YBR003W	S000000207			yes	52559	9.39	0.14	473	0.091	-0.2537	64	1564.44	0		yes
YBR004C	S000000208				50759	9.81	0	433	0				0.070777		yes
YBR005W	S000000209				23886	6.69	0.074	213	-0.028	-0.570892			0.0791715
YBR006W	S000000210				54189	6.61	0.195	497	0.201	-0.052918	31		0.132915		yes
YBR007C	S000000211				82336	9.71	0	736	0		20	376.921	0.0220844		yes	yes
YBR008C	S000000212				61628	6.31	0.156	548	0.118	0.410219			0.0166518
YBR009C	S000000213		yes	yes	11368	11.95	0.734	103	0.767	-0.503884	62	523616	2.83521		yes	yes
YBR010W	S000000214			yes	15356	12	0.622	136	0.659	-0.677941	Stable	213289	4.99047		yes
YBR011C	S000000215			yes	32299	5.33	0.621	287	0.647	-0.51777	883	68410.6	2.31568		yes	yes
YBR012C	S000000216				16067	6.72	0.108	139	-0.121	-0.604317			0.183221
YBR013C	S000000217				14481	7.15	0.1	129	-0.071	0.028682			0.32683
YBR014C	S000000218				22565	5.91	0.154	203	0.07	-0.436946			0.18081
YBR015C	S000000219				67773	6.18	0.17	597	0.131	-0.417085	15	6725.29	0.244275
YBR016W	S000000220				14617	7.25	0.106	128	0.074	-1.47422	98	1758.86	0.344427			yes
YBR017C	S000000221				103680	4.34	0.144	918	0.041	-0.030719	41	2132.63	0.177996		yes	yes
YBR018C	S000000222			yes	42385	7.57	0.222	366	0.164	-0.540164			0.0103178		yes
YBR019C	S000000223				78195	5.84	0.186	699	0.142	-0.338341			0.0384336		yes
YBR020W	S000000224				57944	6.71	0.194	528	0.177	-0.089015			0.0116967		yes
YBR021W	S000000225				71735	7.86	0.186	633	0.182	0.235229			0.017118
YBR022W	S000000226				19938	7.64	0.117	177	-0.013	-0.329944	65	1169.43	0.302051
YBR023C	S000000227			yes	131600	6.68	0.167	1165	0.114	-0.267039	49	1511.59	0.0353067		yes
YBR024W	S000000228				34888	8.11	0.155	301	0.096	-0.583389	13	1484.98	0.157777			yes
YBR025C	S000000229	yes		yes	44174	7.42	0.567	394	0.592	-0.288579	136	36802.6	1.10923		yes	yes
YBR026C	S000000230			yes	42067	9.78	0.166	380	0.121	-0.388684	23	1564.44	0.256205		yes
YBR027C	S000000231				12841	9.11	0.104	110	-0.033	0.549091			0.340066
YBR028C	S000000232				59591	7.87	0.149	525	0.055	-0.567048	64	1471.64	0.0541707		yes	yes
YBR029C	S000000233				51822	8.64	0.169	457	0.148	0.387527			0.0980409
YBR030W	S000000234				62593	4.37	0.153	552	0.059	-0.475906	37	7883.05	0.03037		yes
YBR031W	S000000235		yes	yes	39092	11.4	0.803	362	0.84	-0.305801			2.75149	yes		yes
YBR032W	S000000236				11485	5.67	0.087	100	0.004	-0.076			0.315017
YBR033W	S000000237				103396	8.63	0.116	919	-0.003	-0.388575			0.057818
YBR034C	S000000238				39786	5.23	0.267	348	0.282	-0.377874	43	37569.7	0.0722679			yes
YBR035C	S000000239			yes	26908	7.62	0.241	228	0.327	-0.866667			0.500577	yes	yes	yes
YBR036C	S000000240				45442	7.25	0.142	410	0.163	0.383414	31		0.228218
YBR037C	S000000241				33166	9.8	0.111	295	0.045	-0.357288	74	2548.86	0.154066			yes
YBR038W	S000000242			yes	109881	8.98	0.172	963	0.141	-0.260748			0.222167
YBR039W	S000000243			yes	34350	10.11	0.337	311	0.398	-0.309646	Stable	28103.8			yes	yes
YBR040W	S000000244				33775	10.3	0.132	298	0.029	0.42349			0.165319
YBR041W	S000000245				77140	8.47	0.194	669	0.15	-0.173393		16887.8
YBR042C	S000000246				45515	10.15	0.133	397	0.04	-0.007809		2010.02	0.064674		yes
YBR043C	S000000247			yes	77286	7.84	0	689	0		30	279.403	0.0198763
YBR044C	S000000248				64252	9.21	0	572	0				0.0204912		yes
YBR045C	S000000249				73354	4.84	0	639	0
YBR046C	S000000250				37018	9.46	0.156	334	0.138	-0.153593	2		0.129038	yes	yes	yes
YBR047W	S000000251				20512	7.75	0.149	175	0.072	-0.418286		2156.94	0.166301		yes
YBR048W	S000000252		yes	yes	17749	11.55	0.733	156	0.786	-0.457051	19	1197.66	1.55433		yes	yes
YBR049C	S000000253				91874	4.83	0.199	810	0.078	-1.19506	12	7514.31	0.0446121		yes
YBR050C	S000000254				38747	8.14	0.138	338	0.029	-0.758876			0.0351834
YBR051W	S000000255				13438	10.14	0.114	116	0.05	0.364655			0.269306
YBR052C	S000000256			yes	22921	5.03	0.149	210	0.086	-0.15	Stable	7060.58	0.273906		yes	yes
YBR053C	S000000257				40295	4.77	0.167	358	0.084	-0.269274	20	4194.59	0.154153			yes
YBR054W	S000000258			yes	38719	9.94	0.457	344	0.555	0.145349	83	1948	0.652327		yes
YBR055C	S000000259				104228	8.04	0.127	899	-0.012	-0.540935	2	2253.34	0.031328		yes	yes
YBR056C-B	S000087087				5740	8.54	0.156	52	0.213	-0.632692
YBR056W	S000000260				57822	6.43	0.202	501	0.085	-0.615968	3	1960.45	0.105519		yes	yes
YBR056W-A	S000028736				7328	5.44	0.178	66	0.22	-0.027273
YBR057C	S000000261				41433	5.84	0.123	366	-0.004	-0.867213	40	3400.15	0.0611043		yes
YBR058C	S000000262			yes	88629	4.95	0.162	781	0.06	-0.523304	39	3037.98	0.05891		yes	yes
YBR058C-A	S000007521				9579	9.24	0.124	80	-0.055	0.2675
YBR059C	S000000263			yes	123989	7.73	0.146	1108	0.096	-0.829693	131	3004.53	0.0235827		yes	yes
YBR060C	S000000264				71238	10.24	0.14	620	0.065	-0.706613	25	1696.11	0.0293227		yes	yes
YBR061C	S000000265				34700	7.84	0.143	310	0.033	-0.38871	39	4112.7	0.154998		yes	yes
YBR062C	S000000266				20596	4.53	0.145	180	0.069	-0.738333	8	194.712	0.252209		yes	yes
YBR063C	S000000267				46444	6.55	0.131	404	-0.005	-0.376485			0.0802654
YBR064W	S000000268				16039	6.69	0.076	142	-0.163	0.757747			0.271715
YBR065C	S000000269				40924	10.24	0.107	364	-0.044	-0.411539	41	4256.33	0.0511493		yes
YBR066C	S000000270				25009	10.61	0.124	220	-0.006	-0.867273	10	704.481	0.146408		yes
YBR067C	S000000271				20727	4.02	0.45	210	0.577	0.260952	233	35561.5	0.459614		yes	yes
YBR068C	S000000272			yes	67769	8.35	0	609	0		18	8655.81	0.0178135
YBR069C	S000000273				68757	7.67	0.151	619	0.132	0.245234	42	503.708	0.15828
YBR070C	S000000274				27035	10.49	0.101	237	0.041	0.310126	43	338.778	0.0944729		yes
YBR071W	S000000275				23548	8.43	0.139	211	0.137	-0.866825	3	1197.66	0.0313517		yes	yes
YBR072C-A	S000028532				6143	12.39	0.134	53	0.072	-0.449057
YBR072W	S000000276			yes	23879	5.22	0.338	214	0.398	-0.687851	Stable	19342.6	0.445094		yes	yes
YBR073W	S000000277			yes	107946	9.68	0	958	0		30	1267.52	0.0629402		yes	yes
YBR074W	S000000278				111035	6.51	0	976	0				0.039878		yes
YBR076C-A	S000028533				10625	10.75	0.091	88	-0.102	0.569318
YBR076W	S000000280				41770	9.12	0	354	0				0.0685983		yes
YBR077C	S000000281				18354	4.77	0.142	162	0.102	-0.241358	539	3486.46	0.0946924			yes
YBR078W	S000000282			yes	43768	4.48	0	429	0				1.62872	yes	yes
YBR079C	S000000283	yes		yes	110343	6.24	0.355	964	0.4	-0.669813		52745.9	0.1206		yes
YBR080C	S000000284	yes		yes	84055	8.08	0.193	758	0.173	-0.241953	37	5924.78	0.202406			yes
YBR081C	S000000285				152616	4.57	0.154	1332	0.014	-0.905405	193	2360.89	0.0400419		yes
YBR082C	S000000286			yes	16456	6.5	0.313	148	0.337	-0.314865	12	13479.9	1.56599			yes
YBR083W	S000000287				55157	7.71	0.121	486	0.049	-0.804938		529.788	0.0586016		yes	yes
YBR084C-A	S000002156			yes	21704	11.93	0.686	189	0.71	-0.950794	985	97742.6	2.22029			yes
YBR084W	S000000288			yes	106216	9.16	0.208	975	0.233	-0.158564	73	11424	0.0977564		yes
YBR085C-A	S000007522				9404	5.12	0.18	85	0.083	-0.414118
YBR085W	S000000289			yes	33313	10.62	0.198	307	0.219	0.087296	21	1083.68	0.113395			yes
YBR086C	S000000290			yes	105853	9.73	0.176	946	0.106	-0.211311	482		0.138184
YBR087W	S000000291			yes	39941	8.16	0.152	354	0.063	-0.057062	138	5040.26	0.198935		yes	yes
YBR088C	S000000292				28916	4.26	0.256	258	0.248	0.000387			0.350582			yes
YBR089C-A	S000002157				11476	10.54	0	99	0		103	4590.28	0.113489
YBR089W	S000000293				22094	8.79	0.106	199	0.045	0.049246			0.577418
YBR090C	S000000294				14321	11.76	0	122	0				0.473252		yes
YBR091C	S000000295				12284	6.72	0.068	109	-0.186	-0.411927			0.260534
YBR092C	S000000296			yes	52776	4.27	0.354	467	0.396	-0.373233	9	951.716	0.179114		yes
YBR093C	S000000297				52858	4.48	0.46	467	0.499	-0.406852	18	1112.45	0.276168		yes
YBR094W	S000000298				86353	4.55	0	753	0		2	1771.62	0.0841016		yes	yes
YBR095C	S000000299				48629	4.65	0.146	430	0.099	-0.626279	72	1629.89	0.0833993		yes
YBR096W	S000000300			yes	27092	8.48	0.209	230	0.198	-0.133913	32	1948	0.680573
YBR097W	S000000301				166372	6.76	0	1454	0		2	279.403	0.0546724	yes	yes
YBR098W	S000000302				78763	7.53	0.108	691	-0.06	-0.734298			0.0701427		yes
YBR099C	S000000303				14784	8.56	0.13	127	-0.013	0.322835			0.393932		yes
YBR101C	S000000305			yes	32604	4.76	0.158	290	0.109	-0.242414	154	13112.9	0.119924		yes	yes
YBR102C	S000000306				85537	8	0.132	753	0.019	-0.626826			0.0595767			yes
YBR103C-A	S000007593				5602	10.95	0.097	47	-0.104	-0.674468
YBR103W	S000000307			yes	59161	4.66	0.108	535	-0.004	-0.289906	39	1616.86	0.0350481		yes	yes
YBR104W	S000000308				36555	10.03	0.119	329	0.093	-0.106991	16	1054.72	0.054594
YBR105C	S000000309				41245	6.74	0.125	362	0.048	-0.656077	Stable	6654.1	0.0144808		yes	yes
YBR106W	S000000310		yes	yes	21137	10	0.529	188	0.67	-0.166489	101	61807.8	1.32958		yes
YBR107C	S000000311				28066	4.97	0.12	245	0.094	-0.165714		124.51	0.0667412		yes
YBR108W	S000000312				103863	9.74	0	947	0				0.0765776		yes
YBR109C	S000000313			yes	16135	4.01	0.22	147	0.164	-0.294558			0.909078		yes
YBR109W-A	S000028737				8558	10.28	0.143	74	0.095	0.751351
YBR110W	S000000314				51929	9.31	0.141	449	0.034	0.03519		1885.49	0.153752		yes
YBR111C	S000000315				26087	6.31	0.247	231	0.247	-0.429004	194	7327.54	0.354639	yes		yes
YBR111W-A	S000028510				11084	4.33	0.129	96	0.019	-0.495833
YBR112C	S000000316				107201	4.76	0.162	966	0.186	-0.838302	13	3890.12	0.160145		yes
YBR113W	S000000317				18098	10.4	0.133	160	0.156	0.29625			0.181541
YBR114W	S000000318				91430	8.27	0.163	790	0.103	-0.599367	33	357.977	0.0184252		yes
YBR115C	S000000319			yes	155344	5.8	0.212	1392	0.195	-0.256753	117	7425.38	0.013149		yes	yes
YBR116C	S000000320				20215	8.73	0.095	175	-0.025	0.204571
YBR117C	S000000321				75029	6.07	0.168	681	0.211	-0.351101		148.811	0.0148461		yes
YBR118W	S000000322		yes	yes	50032	9.72	0.876	458	0.881	-0.299782	30	450.486		yes	yes	yes
YBR119W	S000000323				34378	10.96	0.113	298	0.026	-0.672483	Stable	2948.57	0.217959		yes
YBR120C	S000000324				18679	10.72	0.127	162	-0.043	-0.67963	935	2132.63	0.37692
YBR121C	S000000325	yes		yes	75339	5.64	0	667	0		44	98424.7	0.753247	yes		yes
YBR121C-A	S000028815				6235	10.79	0.116	52	0.058	0.351923
YBR122C	S000000326			yes	20091	10.53	0.174	177	0.202	-0.931638	28		0.214099		yes	yes
YBR123C	S000000327				73553	5.11	0.135	649	0.001	-0.546071	22	15841.1	0.034891		yes
YBR124W	S000000328				13219	8.51	0.104	119	0.086	0.501681			0.0950117
YBR125C	S000000329				44175	7.37	0.129	393	0.083	-0.392621	62	148.811	0.0522042		yes	yes
YBR126C	S000000330			yes	56147	6.02	0.187	495	0.228	-0.223636	Stable	10895.7	0.184283		yes	yes
YBR126W-A	S000028600				7759	6.93	0.158	68	0.22	-0.342647
YBR126W-B	S000028738				5170	11.34	0.085	47	0.09	-0.538298
YBR127C	S000000331			yes	57749	4.79	0.39	517	0.474	-0.378336	29	130502	1.25627		yes	yes
YBR128C	S000000332				40453	9.96	0.104	344	-0.05	-0.282267			0.0764159
YBR129C	S000000333				37739	8.22	0.141	328	-0.006	-0.710671	9	1564.44	0.126232		yes	yes
YBR130C	S000000334				47416	9.46	0.149	425	0.052	-0.908	70	1010.9	0.055997	yes	yes
YBR131C-A	S000028601				3679	10.28	0.069	29	-0.333	-0.806897
YBR131W	S000000335				80732	4.99	0.129	704	0.023	-0.457386	30	2869.78	0.0299484		yes
YBR132C	S000000336				67261	7.16	0.142	596	0.081	0.231544	89
YBR133C	S000000337				95152	6.32	0.127	827	0.069	-0.368198	14	1183.57	0.0318398		yes	yes
YBR134W	S000000338				15524	9.37	0.105	133	-0.12	-0.318045
YBR135W	S000000339				17795	6.42	0.144	150	0.154	-0.988	52	8784.61	0.276519		yes	yes
YBR136W	S000000340			yes	273339	8.37	0.136	2368	0.034	-0.222171			0.0720676		yes
YBR137W	S000000341				20454	5.12	0	179	0		16	1197.66	0.215524
YBR138C	S000000342				60469	8.11	0	524	0		5	194.712	0.0259573
YBR139W	S000000343				57638	5.02	0.15	508	0.066	-0.328346	18	1417.94	0.244656		yes
YBR140C	S000000344				350976	6.54	0.14	3092	0.049	-0.122736			0.018193
YBR141C	S000000345				38550	10.28	0	337	0		13	622.843	0.0995134			yes
YBR141W-A	S000028602				3562	8.36	0.042	31	-0.154	-0.087097
YBR142W	S000000346			yes	87047	8.74	0.182	773	0.111	-0.582924	127	981.421	0.169008		yes	yes
YBR143C	S000000347	yes		yes	49005	4.77	0.334	437	0.331	-0.340046	62	13112.9	0.772885		yes	yes
YBR144C	S000000348				12318	8.8	0.107	104	-0.039	-0.099039			0.160771
YBR145W	S000000349			yes	37648	6.34	0.253	351	0.304	0.044159		1308.97	0.80083			yes
YBR146W	S000000350			yes	31925	11.07	0.137	278	0.094	-0.552518						yes
YBR147W	S000000351				33496	5.22	0.113	296	0.034	0.476689
YBR148W	S000000352				70174	7.12	0.173	609	0.075	-0.996552	18		0.0322145		yes
YBR149W	S000000353			yes	38883	5.87	0.204	344	0.234	-0.289535	96	30200.4	0.492176		yes	yes
YBR150C	S000000354			yes	126902	5.15	0.14	1094	-0.025	-0.598994	73	572.557	0.0165036		yes
YBR151W	S000000355				35759	7.16	0.148	316	0.05	-0.412342	55	1997.65	0.167328		yes	yes
YBR152W	S000000356				33772	5.49	0.153	291	0.051	-1.53849	45	2513.89	0.0435198		yes
YBR153W	S000000357				27116	6.78	0.087	244	-0.05	-0.17459			0.0989571
YBR154C	S000000358			yes	25079	9.82	0.257	215	0.301	-0.502325			0.541721		yes
YBR155W	S000000359				44112	5.62	0.183	385	0.15	-0.715325	33	672.127	0.13147		yes
YBR156C	S000000360				79185	10.73	0.126	698	0.003	-1.0106	13	319.3	0.0422565		yes	yes
YBR157C	S000000361				28772	10.22	0.128	255	0.037	-0.963137			0.0485439
YBR158W	S000000362				62686	9.67	0.129	549	0.014	-0.371949	17	2022.36	0.0202702		yes	yes
YBR159W	S000000363		yes		38708	10.28	0.231	347	0.277	0.027666	988	41938.2	0.30212		yes
YBR160W	S000000364				34061	8.5	0.168	298	0.151	-0.238591	Stable	6665.95	0.225341		yes	yes
YBR161W	S000000365				44382	9.86	0.134	376	0.016	-0.440957		194.712	0.152682		yes
YBR162C	S000000366				47994	4.33	0.381	455	0.45	-0.252747	67	12316.7	1.0108		yes
YBR162W-A	S000002158				7365	11.16	0.16	65	0.188	-0.286154	4	845.819	0.685879		yes
YBR163W	S000000367				67569	7.24	0.134	585	-0.039	-0.48735	27	1417.94	0.0103481		yes
YBR164C	S000000368				20434	4.64	0.18	183	0.157	-0.086339	Stable	5193.12	0.509425		yes	yes
YBR165W	S000000369				32197	8.9	0.119	277	-0.002	-0.61083			0.0173602			yes
YBR166C	S000000370				50923	6.57	0.145	452	0.033	-0.145354	79	2181.17	0.107524		yes	yes
YBR167C	S000000371				15814	10.12	0.159	140	0.109	-0.537143	66		0.054143			yes
YBR168W	S000000372				48578	9.14	0.117	413	0	-0.104116	49		0.0341739
YBR169C	S000000373			yes	77620	5.38	0.192	693	0.134	-0.499856	5252	6301.72	0.116196		yes	yes
YBR170C	S000000374				65782	5.57	0.129	580	0.041	-0.500345	29	1054.72	0.12283			yes
YBR171W	S000000375				24231	7.27	0.172	206	0.103	-0.404854	Stable	7820.7	0.376119		yes
YBR172C	S000000376				81396	9.54	0.157	740	0.117	-0.752568	19	486.132	0.00611396		yes
YBR173C	S000000377				16760	4.87	0.159	148	0.138	-0.690541	17	2744.84	0.339999			yes
YBR174C	S000000378				11457	6.71	0.102	104	0.014	-0.038462			0.211291
YBR175W	S000000379				34753	5.93	0.089	315	-0.061	0.072381	1181		0.0676335		yes	yes
YBR176W	S000000380				34465	8.12	0.144	312	0.079	-0.036859	118	1417.94	0.0718256
YBR177C	S000000381	yes		yes	51255	7.83	0.166	451	0.11	-0.418625	Stable	2548.86	0.534363			yes
YBR178W	S000000382				14440	10.81	0.077	124	-0.083	0.028226			0.239469
YBR179C	S000000383				97807	6.99	0.143	855	0.037	-0.468421	24	1010.9	0.132921		yes
YBR180W	S000000384				63406	9.21	0.121	572	0.052	0.260839			0.0337416
YBR181C	S000000385		yes	yes	26996	11.22	0.846	236	0.854	-0.771186		38831.8	4.396		yes	yes
YBR182C	S000000386				49414	10.23	0.112	452	0.033	-0.627655			0.0152822
YBR182C-A	S000028603				7379	10.15	0.115	64	0.01	-0.064062
YBR183W	S000000387				36419	8.35	0.116	316	0.069	0.317088			0.147794		yes
YBR184W	S000000388				60642	8.7	0.121	523	-0.033	-0.627342			0.0272782
YBR185C	S000000389				31811	10.65	0.136	278	0.035	-0.201799	187	2721.97	0.159284
YBR186W	S000000390				63460	5.76	0.102	564	-0.036	-0.213652			0.0392502		yes
YBR187W	S000000391				30340	5.21	0.162	280	0.156	0.544643		2169.06	0.300963
YBR188C	S000000392				15970	6.06	0.095	140	-0.157	-0.991429	Stable	1431.41	0.199537
YBR189W	S000000393			yes	22298	10.9	0.81	195	0.844	-0.653846	29	63349.6	2.63485		yes	yes
YBR190W	S000000394				11027	10.88	0.115	103	0.032	-0.459223			0.297396		yes
YBR191W	S000000395			yes	18242	11.2	0.691	160	0.73	-0.61375			4.54834			yes
YBR191W-A	S000007594				3109	11.38	0.088	24	-0.178	0.741666
YBR192W	S000000396				42101	10.43	0.124	377	0.059	-0.266578			0.0505444
YBR193C	S000000397				25268	5.25	0.14	223	0.129	-0.576233	Stable	936.776	0.107783		yes
YBR194W	S000000398				14234	11	0.127	123	0.103	-1.33171	152		0.176952		yes
YBR195C	S000000399				47364	5.42	0.131	422	0.015	-0.501659	31	148.811	0.0117141		yes	yes
YBR196C	S000000400			yes	61299	6.43	0.681	554	0.729	-0.225632	540	91628.8	2.23246		yes	yes
YBR196C-A	S000028534				6255	10.18	0.125	49	-0.016	0.812245
YBR196C-B	S000028816				3925	10.95	0.087	34	-0.004	0.488235
YBR197C	S000000401				24203	9.82	0.105	217	0.018	-0.985714	93	1363.73	0.0772675		yes
YBR198C	S000000402			yes	88967	7.39	0.129	798	0.005	-0.651003	21	14834.3	0.0755979		yes
YBR199W	S000000403				54556	4.56	0.133	464	-0.015	-0.625	12	5237.06	0.204648
YBR200W	S000000404				61605	9.18	0.156	551	0.062	-0.56588	19	6488.92	0.0502239			yes
YBR200W-A	S000028535				6460	11.03	0.082	54	-0.043	0.312963
YBR201C-A	S000087085				7718	10.65	0.116	67	0.081	-0.210448
YBR201W	S000000405				24391	8.35	0.102	211	0.017	0.4109	3	238.012	0.113833
YBR202W	S000000406				94943	4.91	0	845	0			166.392	0.0175694		yes	yes
YBR203W	S000000407				104615	10.14	0	924	0				0.0159822
YBR204C	S000000408				43287	6.51	0	375	0				0.0819282			yes
YBR205W	S000000409			yes	47482	9.15	0.186	404	0.162	-0.427228	17	704.481	0.276485
YBR206W	S000000410				11838	8.92	0.092	107	-0.019	-0.161682			0.59798
YBR207W	S000000411				51420	5.3	0	465	0		60	486.132	0.167344		yes
YBR208C	S000000412				201830	5.39	0.194	1835	0.199	-0.176839	45	951.716	0.0268578		yes
YBR209W	S000000413				12127	10.99	0.093	105	-0.031	-0.325714
YBR210W	S000000414				16347	8.04	0.105	142	0.016	0.694366			0.125432
YBR211C	S000000415				37461	4.57	0.126	324	-0.023	-0.743519	68	1629.89	0.115542		yes	yes
YBR212W	S000000416			yes	75023	8.23	0.119	672	0.036	-0.700744	28	1538.07	0.130554		yes	yes
YBR213W	S000000417				31917	6.26	0.106	274	0.083	-0.422263			0.164461			yes
YBR214W	S000000418			yes	57187	9.45	0.144	527	0.189	-0.281025	54	2835.84	0.113227		yes
YBR215W	S000000419				67775	10.04	0.152	625	0.041	-0.95568	16	238.012	0.325713		yes
YBR216C	S000000420				77740	5.35	0.141	674	0.027	-0.212166	23	3060.23	0.169128		yes
YBR217W	S000000421				21106	6.77	0.112	186	0.025	-0.618817			0.370286		yes
YBR218C	S000000422			yes	130166	6.47	0.308	1180	0.389	-0.213898	40	16951.1	0.0929517		yes	yes
YBR219C	S000000423				14787	10.37	0.089	127	-0.037	0.351181			0.234482		yes
YBR220C	S000000424				63009	9.85	0.107	560	0.032	0.324464			0.0764813
YBR221C	S000000425			yes	40053	5.06	0.343	366	0.417	-0.068579	72	9969.9	1.00635			yes
YBR221W-A	S000028817				4086	12.22	0.103	34	0.089	-0.820588
YBR222C	S000000426			yes	60488	9.98	0.197	543	0.243	-0.171271	27	8771.7	0.201529			yes
YBR223C	S000000427				62333	8.14	0.108	544	0.018	-0.431066		2132.63	0.178378		yes	yes
YBR223W-A	S000028604				4380	12.98	0.027	39	-0.286	0.279487
YBR224W	S000000428				19323	9.8	0.086	171	-0.051	0.51345			0.618971
YBR225W	S000000429				101235	8.27	0.141	900	0.052	-0.667667	9	622.843	0.0566256		yes	yes
YBR226C	S000000430				15803	9.93	0.088	136	-0.086	0.174265			0.444328
YBR227C	S000000431			yes	57945	7.8	0.166	520	0.137	-0.339423	83	10868.1	0.107713		yes
YBR228W	S000000432				35856	9.31	0.114	304	-0.013	-0.53125			0.124588
YBR229C	S000000433				110265	6.11	0.167	954	0.107	-0.335849	27	238.012	0.0868315		yes
YBR230C	S000000434			yes	14609	8.94	0.177	134	0.232	-0.224627	Stable	4749.49	0.516132
YBR230W-A	S000029722				7615	10.93	0.087	66	0.017	-0.542424
YBR231C	S000000435				34343	4.85	0.114	303	0.096	-1.11683	22	1681.78	0.0654882		yes
YBR232C	S000000436				12749	4.26	0.084	119	0.002	0.688235			0.221426
YBR233W	S000000437				45782	7.69	0.132	413	0.094	-0.334625	36	1590.7	0.0556825
YBR233W-A	S000007595				10848	5.25	0.105	94	0.011	-0.765958	228	468.395
YBR234C	S000000438			yes	42475	7.03	0.197	384	0.184	-0.220573	66		0.239807	yes	yes	yes
YBR235W	S000000439				123997	8.64	0.124	1120	0.06	0.106429	31		0.0115321
YBR236C	S000000440				50341	8.06	0.159	436	0.078	-0.677752			0.129026			yes
YBR237W	S000000441				96358	8.16	0.131	849	0.037	-0.640872		357.977	0.00410795		yes
YBR238C	S000000442				83761	7.52	0.24	731	0.225	-0.553078	19	2083.8	0.0423632		yes	yes
YBR239C	S000000443				60310	8.41	0.132	529	0.101	-0.455576	16	85.5289	0.0134953			yes
YBR240C	S000000444				51822	8.48	0.1	450	-0.002	-0.373333			0.0184835		yes
YBR241C	S000000445				53525	7.17	0.108	488	0.108	0.366598	86		0.0735116
YBR242W	S000000446			yes	27576	6.89	0.146	238	0.083	-0.480672	33	2733.41	0.21716			yes
YBR243C	S000000447			yes	50367	8.4	0.133	448	0.063	0.58817			0.0954647
YBR244W	S000000448				18406	8.82	0.198	162	0.145	-0.441975	168	2010.02	0.549156	yes	yes	yes
YBR245C	S000000449			yes	131101	6.61	0.192	1129	0.125	-0.742073	37	1498.3	0.0665595		yes	yes
YBR246W	S000000450			yes	43308	5.16	0.121	387	-0.049	-0.202067	83	2641.54	0.0844576		yes	yes
YBR247C	S000000451	yes			55136	4.66	0.195	483	0.146	-0.633126	35	21578.1	0.112425		yes	yes
YBR248C	S000000452			yes	61068	5.24	0.16	552	0.139	-0.339674	56	11846.5	0.142118			yes
YBR249C	S000000453			yes	39749	6.93	0.527	370	0.608	-0.265135	71	26271.8	0.412764	yes	yes	yes
YBR250W	S000000454				59919	7.45	0.145	523	0.042	-0.340153			0.0409442		yes
YBR251W	S000000455				34883	10.41	0.138	307	0.045	-0.554072	201	6677.81	0.119606		yes	yes
YBR252W	S000000456				15307	7.53	0.183	147	0.245	-0.005442	Stable	4339.08	0.487891			yes
YBR253W	S000000457				13863	4.42	0.097	121	-0.039	-0.334711	176	2181.17	0.102311		yes
YBR254C	S000000458				19700	7.06	0.1	175	-0.057	-0.413714		1197.66	0.186339			yes
YBR255C-A	S000007649				13741	10.37	0.171	120	0.193	-0.325						yes
YBR255W	S000000459				79027	10.49	0.111	694	-0.01	-0.788761	3	395.628	0.0178568		yes
YBR256C	S000000460				26196	4.9	0.161	238	0.182	-0.094118	280	7303.15	0.189627		yes	yes
YBR257W	S000000461				32881	10	0.126	279	-0.033	-0.612903			0.0248966
YBR258C	S000000462				16429	4.84	0.144	142	0.085	-1.07465	45	1524.84	0.198183
YBR259W	S000000463				80426	9.62	0.131	688	0.004	-0.312064	15		0.0290037		yes
YBR260C	S000000464			yes	74618	8.56	0.153	666	0.126	-0.465616	45	1498.3	0.0771854		yes
YBR261C	S000000465				26068	4.96	0.126	232	0.107	-0.334914	Stable	3060.23	0.167681		yes	yes
YBR262C	S000000466				12388	9.1	0.112	106	0.027	-0.628302	Stable	2548.86	0.0758497			yes
YBR263W	S000000467			yes	53686	9.3	0.285	490	0.404	-0.269592	43	17716	0.254559		yes	yes
YBR264C	S000000468				21834	7.3	0.068	199	-0.133	-0.113066	57	1363.73	0.137586		yes	yes
YBR265W	S000000469				35972	6.25	0	320	0		206	7696.48	0.0825252		yes	yes
YBR266C	S000000470				16028	8.09	0	150	0		11	338.778	0.0460976		yes
YBR267W	S000000471				45862	6.01	0	393	0		116	830.424		yes	yes
YBR268W	S000000472				11949	10.67	0.078	105	0.04	-0.543809	Stable	1098.09	0.21603		yes	yes
YBR269C	S000000473				15504	8.4	0.089	138	-0.033	-0.897102						yes
YBR270C	S000000474				61218	9.01	0	545	0				0.0244277		yes
YBR271W	S000000475				47976	4.7	0.095	419	-0.081	-0.290215	80	216.634				yes
YBR272C	S000000476				55542	4.55	0.139	480	0.043	-0.133333	15	468.395	0.118334		yes	yes
YBR273C	S000000477				50030	6.3	0.144	436	0.104	-0.865367	47	2193.27				yes
YBR274W	S000000478				60016	6.21	0.152	527	0.064	-0.264896	30	2525.56	0.0705245		yes	yes
YBR275C	S000000479				217930	6.52	0	1916	0				0.0176374		yes
YBR276C	S000000480				91684	7.07	0.116	807	0.004	-0.22342			0.0502682		yes
YBR277C	S000000481				14650	8.92	0.104	133	0.056	0.612782
YBR278W	S000000482				22665	4.35	0.118	201	0.011	-0.758209	1162	783.799	0.195169
YBR279W	S000000483				51800	4.63	0.184	445	0.106	-1.07595	117	1040.17	0.14517		yes
YBR280C	S000000484				70495	6.24	0.124	637	0.037	-0.468289			0.0202777
YBR281C	S000000485				98070	5.3	0.174	878	0.132	-0.223121	56	1935.54	0.0383442			yes
YBR282W	S000000486				16492	10.96	0.139	146	0.066	-0.70411	132	2253.49	0.297784
YBR283C	S000000487				53311	8.18	0.27	490	0.329	0.62		704.481	0.533404
YBR284W	S000000488				92903	6.69	0.112	797	-0.022	-0.336387			0.0295667		yes
YBR285W	S000000489				16811	7.44	0	144	0				0.109215
YBR286W	S000000490			yes	60137	5.04	0.344	537	0.397	-0.415829	9	4738.82	1.18406	yes	yes
YBR287W	S000000491				47506	4.64	0.188	427	0.226	0.440047	29	6441.96	0.0979233		yes
YBR288C	S000000492			yes	54837	6.52	0	483	0		79	3410.97	0.0753518		yes	yes
YBR289W	S000000493			yes	102542	8.49	0	905	0		3	216.634	0.0863353
YBR290W	S000000494				35763	4.52	0.106	321	-0.047	-0.547041	48	3071.34			yes
YBR291C	S000000495			yes	32173	10.39	0.148	299	0.112	0.052509			0.0138675			yes
YBR292C	S000000496				14420	10.45	0.123	123	0.006	0.105691			0.30126
YBR293W	S000000497				51676	10.53	0.087	474	0.005	0.653586			0.0187661
YBR294W	S000000498				95950	6.77	0.13	859	0.039	0.033877			0.0128237
YBR295W	S000000499				131875	7.55	0	1216	0				0.00797989		yes
YBR296C	S000000500			yes	62653	6.41	0.254	574	0.333	0.373345			0.0196939
YBR296C-A	S000028605				4514	11.1	0.136	39	-0.011	-0.261538
YBR297W	S000000501				54193	7.45	0.124	468	0.003	-0.186752			0.0195404
YBR298C	S000000502				68262	5.55	0.164	614	0.162	0.095114			0.0230161
YBR298C-A	S000028606				8407	9.39	0.088	73	0.021	-0.017808
YBR299W	S000000503				68142	5.51	0.227	584	0.193	-0.669692	42	4031.32	0.0459646		yes
YBR300C	S000000504				18881	10.36	0.094	165	-0.036	0.175758			0.0570871
YBR301W	S000000505				12847	5.04	0.657	120	0.726	0.254167			0.0313588
YBR302C	S000000506				45165	8.64	0.134	379	0.08	0.037731	8		0.0447934
YCL001W	S000000507				22270	8.63	0.237	188	0.187	0.055319		2835.84	0.363339
YCL001W-A	S000007221				17817	10.58	0.164	153	0.064	-0.381699
YCL001W-B	S000007596				9572	4.91	0.088	84	-0.162	-0.65119
YCL002C	S000000508				30197	9.37	0	263	0				0.0309983
YCL004W	S000000510				59370	10.5	0.125	521	0.029	-0.330134			0.022607		yes
YCL005W	S000000511				29023	8.07	0.095	256	-0.044	0.103125	42	148.811	0.0322987
YCL005W-A	S000028508				8381	9.65	0.143	73	0.161	0.842466
YCL007C	S000000513				15469	11.15	0.13	130	0.116	-0.813846			0.211045
YCL008C	S000000514				43330	5.53	0.101	385	0.061	-0.311948	46	1363.73	0.048594			yes
YCL009C	S000000515			yes	33986	6.51	0.242	309	0.362	-0.18479	105	15792.6	0.354148			yes
YCL010C	S000000516				29381	5.23	0.104	259	0.038	-0.695367	42	1746.07	0.0644249		yes
YCL011C	S000000517				48728	6.16	0.168	427	0.125	-0.961124	61	2537.22	0.171365		yes	yes
YCL012C	S000029705				15588	9.8	0.164	134	0.047	-0.426119
YCL014W	S000000520				184717	6.07	0.141	1636	0.026	-0.651345	8		0.020737		yes
YCL016C	S000000521				44073	6.45	0.119	380	0.082	-0.341842	63	1655.89			yes	yes
YCL017C	S000000522			yes	54467	8.25	0.226	497	0.296	-0.247284		503.708	0.112192		yes
YCL018W	S000000523			yes	38952	5.55	0.438	364	0.486	-0.035165
YCL021W-A	S000007549				14614	9.81	0.144	125	0.113	-0.0528
YCL022C	S000000527				18906	8.17	0.084	171	-0.006	0.543275
YCL023C	S000000528				13531	10.96	0.129	115	0.106	0.473913			0.190404
YCL024W	S000000529				116473	9.4	0.114	1037	0.001	-0.629605	22	538.41			yes
YCL025C	S000000530				69671	6.95	0.25	633	0.326	0.227014	19	21148.3	0.00595431		yes
YCL026C-A	S000000589				21232	7.04	0.269	193	0.358	-0.171502			0.0893832
YCL026C-B	S000007548				20994	6.98	0.29	193	0.407	-0.195855
YCL027W	S000000532				57779	9.7	0.105	512	-0.005	-0.603711			0.0121158
YCL028W	S000000533			yes	42580	6.63	0.185	405	0.28	-1.13728	51	1141.03	0.171537			yes
YCL029C	S000000534				51092	5.81	0.133	440	0.088	-1.03659	77	299.519	0.10431		yes
YCL030C	S000000535	yes		yes	87721	5.04	0.269	799	0.314	-0.188235		521.132	0.235908	yes	yes
YCL031C	S000000536				34470	9.55	0.159	297	0.027	-0.638721	101	2606.88	0.227776		yes
YCL032W	S000000537				38970	5.22	0.12	346	0.095	-0.663295	39	1668.84	0.0409689		yes
YCL033C	S000000538				19279	9.39	0.12	168	0.136	-0.648214	Stable	799.416	0.137611		yes
YCL034W	S000000539				39872	5.25	0.097	354	0.034	-0.682768			0.170896			yes
YCL035C	S000000540				12380	4.83	0.194	110	0.272	-0.248182	Stable	3026.84	0.888547		yes	yes
YCL036W	S000000541				64913	8.76	0.095	566	-0.007	-0.488693			0.0245358			yes
YCL037C	S000000542			yes	48060	9.7	0.285	434	0.367	-1.02235		8425.46	0.134063		yes	yes
YCL038C	S000000543				58843	8.59	0.121	528	0.069	0.498864			0.0923782
YCL039W	S000000544				84516	6.11	0.132	745	0.092	-0.335839	23	1197.66	0.0877928
YCL040W	S000000545			yes	55377	6.14	0.158	500	0.208	-0.22	142	21114.4	0.309934	yes	yes	yes
YCL041C	S000000546				19050	10.03	0.103	164	0.009	0.57561			0.957581
YCL042W	S000000547				13360	11.35	0.06	119	-0.002	-0.752101			0.750628
YCL043C	S000000548			yes	58227	4.22	0.404	522	0.481	-0.248276	8		1.57664	yes	yes
YCL044C	S000000549				47156	10.13	0.13	417	0.119	-0.442686	99	3410.97	0.0246237			yes
YCL045C	S000000550			yes	87181	5.06	0.165	760	0.064	-0.225	48	2835.84	0.321877
YCL046W	S000000551				12049	9.26	0.12	107	0.105	-0.404673			0.231421
YCL047C	S000000552				29673	8	0.112	258	-0.041	-0.201938	210	830.424	0.0733545			yes
YCL048W	S000000553				52007	6.27	0.168	463	0.139	-0.123974			0.0377327		yes
YCL048W-A	S000087203				7798	4.37	0.18	79	0.232	0.618987
YCL049C	S000000554				35651	4.52	0.143	312	0.101	-0.448397	19	655.803	0.021559		yes
YCL050C	S000000555			yes	36492	4.77	0.331	321	0.372	-0.44891	122	19607	0.909128			yes
YCL051W	S000000556				64791	8.09	0.121	583	0.022	-0.874786			0.0189991		yes
YCL052C	S000000557				47923	5.44	0.132	416	0.012	-0.46226	Stable	4931.94	0.0335887		yes	yes
YCL054W	S000000559				96484	8.2	0.253	841	0.213	-0.88918			0.18681
YCL055W	S000000560				38672	8.61	0.167	335	0.135	-0.55403	17	1694.68	0.0185554			yes
YCL056C	S000000561				16593	10.3	0.094	144	-0.107	0.272222	37		0.628013
YCL057C-A	S000007547				10408	11	0.149	97	0.202	-0.058763						yes
YCL057W	S000000562			yes	81933	5.6	0.19	712	0.131	-0.481742	63	8914	0.132509		yes	yes
YCL058C	S000000563				17139	7.25	0.151	152	0.178	1.14605			0.368885
YCL058W-A	S000028518				12739	10.78	0.104	113	0.049	-0.949558
YCL059C	S000000564			yes	37159	10.18	0.215	316	0.197	-0.762658	191	4339.08	0.265531		yes
YCL061C	S000000566				124325	5.03	0.144	1096	-0.008	-1.07673	98	720.517	0.0914472		yes
YCL063W	S000000568				47843	8.6	0.122	423	0.031	-0.808038	31					yes
YCL064C	S000000569			yes	39301	9.01	0.159	360	0.124	-0.049167	70	36601.5	0.615976
YCL065W	S000000570				14351	8.85	0.129	122	0.054	0.895082
YCL066W	S000000571				20413	10.83	0.112	175	-0.008	-0.522857			0.0640416
YCL067C	S000000572				24282	10.24	0.109	210	-0.034	-0.667143			0.0279679
YCL068C	S000000573				30222	10.12	0.106	260	0.037	-0.088846			0.0250418
YCL069W	S000000574				50225	9.83	0.123	458	0.075	0.610699			0.0185919
YCL073C	S000000575				68920	9.39	0.113	615	0.069	0.306341			0.0225393		yes
YCL076W	S000000581				28249	5.3	0.146	247	0.101	-0.523887			0.0840326
YCR001W	S000000594				12514	10.35	0.117	104	-0.092	0.344231			0.246056
YCR002C	S000000595			yes	37025	5.55	0.169	322	0.104	-0.380435		14088.4	0.24895			yes
YCR003W	S000000596				21437	10.65	0.187	183	0.122	-0.920219	225	1694.68	0.277459		yes
YCR004C	S000000597				26350	8.34	0.199	247	0.253	-0.22834		14599.4	0.300207		yes	yes
YCR005C	S000000598				51413	6.34	0.186	460	0.146	-0.333044	30	2313.31			yes	yes
YCR006C	S000000599				18291	11.23	0.061	157	-0.072	-0.159873			0.135912
YCR007C	S000000600				27564	5.03	0.134	239	0.001	-0.101674			0.0679189
YCR008W	S000000601				66665	9.89	0.146	603	0.049	-0.593035	12	1025.56	0.0353805		yes
YCR009C	S000000602				30250	6.57	0.21	265	0.178	-0.551698	50	7388.64	0.3164		yes	yes
YCR010C	S000000603				30726	4.88	0.212	283	0.286	0.351237			0.0911672
YCR011C	S000000604			yes	117230	4.87	0.14	1049	0.046	-0.000858	Stable	338.778			yes
YCR012W	S000000605		yes	yes	44738	7.77	0.815	416	0.843	-0.10601	199	314024	6.21633		yes	yes
YCR013C	S000000606				22779	10.54	0.089	215	-0.029	0.125116			18.8071		yes	yes
YCR014C	S000000607				67527	7.95	0.149	582	0.031	-0.570103			0.0518094		yes
YCR015C	S000000608				36278	7.33	0.157	317	0.023	-0.414827			0.180965		yes
YCR016W	S000000609				33593	8.32	0.164	290	0.065	-1.08138	68	1847.73	0.421339		yes
YCR017C	S000000610			yes	107882	6.22	0.155	953	0.122	0.250577	689		0.100304		yes
YCR018C	S000000611				25514	10.58	0.133	221	0.043	-1.23077	2	2096.03	0.19531
YCR018C-A	S000007230				9467	4.88	0.109	84	-0.079	0.714286
YCR019W	S000000612				40783	6.19	0.11	363	-0.026	-0.271901			0.0267823
YCR020C	S000000613				25223	5.11	0.207	215	0.128	-0.335349	65	194.712	0.298496		yes
YCR020C-A	S000000614				9724	5.09	0.14	88	0.064	0.404545		2144.79	0.131002		yes
YCR020W-B	S000006439				9179	9.33	0.121	78	0.036	-0.889744	30	3553.79			yes
YCR021C	S000000615				37044	4.96	0.23	332	0.255	0.355422		7795.81	0.0809879
YCR022C	S000000616				13176	11.48	0.084	114	0.031	-0.183333			0.124224
YCR023C	S000000617				69217	7.34	0.133	611	0.035	0.069722	48		0.0521038		yes
YCR024C	S000000618				56784	8.59	0.145	492	0.065	-0.388008	27	783.799	0.036723
YCR024C-A	S000000619				4501	12.09	0.672	40	0.783	1.0275		123765	5.18198		yes
YCR024C-B	S000028818				10612	8.46	0.149	88	-0.016	1.12727
YCR025C	S000000620				16064	11.72	0.072	136	-0.018	-0.65			0.129403
YCR026C	S000000621				84733	4.32	0.118	742	-0.024	-0.533288	11	3421.78	0.126616		yes
YCR027C	S000000622				23338	5.92	0.091	209	-0.045	-0.164593	34	1603.79	0.0791031			yes
YCR028C	S000000623				58256	7.2	0.13	512	0.074	0.178125			0.229853
YCR028C-A	S000007222				15386	9.04	0.308	135	0.338	-0.681481		3060.23	1.1612		yes	yes
YCR030C	S000000626				96137	9.17	0.167	870	0.164	-0.618736	Stable	4276.97	0.0673816		yes	yes
YCR031C	S000000627			yes	14537	11.43	0.805	137	0.785	-0.373723	40	29596.6	2.02835			yes
YCR032W	S000000628				250870	6.41	0.121	2167	-0.026	-0.156345			0.0212835		yes
YCR033W	S000000629				138396	9.95	0.12	1226	-0.001	-0.997961		395.628	0.0803503		yes
YCR034W	S000000630			yes	40002	10.35	0.239	347	0.243	0.358501	Stable	3507.96	0.460643		yes
YCR035C	S000000631				44011	4.71	0.147	394	0.119	-0.233756	98	3181.89	0.089421		yes	yes
YCR036W	S000000632				36924	5.04	0.16	333	0.174	-0.243544	61	1784.37
YCR037C	S000000633				102539	6.24	0.168	923	0.161	0.089274	10	503.708
YCR038C	S000000634				75045	7.83	0.125	642	0.069	-0.224299	122	2108.25	0.00916419
YCR038W-A	S000007597				4826	9.92	0.06	41	0.04	0.207317
YCR039C	S000000635				24282	10.24	0.109	210	-0.034	-0.667143	107		0.0329504
YCR040W	S000000636				20413	10.83	0.112	175	-0.008	-0.522857			0.0512546
YCR041W	S000000637				12886	8.12	0.121	110	0.019	0.951818			0.297067
YCR042C	S000000638				161470	5.46	0.141	1407	0.024	-0.418621	136	1155.25	0.00875909		yes
YCR043C	S000000639				14779	5.17	0.169	127	0.061	-0.129134	27	4235.71	0.310462		yes	yes
YCR044C	S000000640				42541	6.85	0.137	357	0.108	0.197199	Stable	3049.11	0.151466		yes
YCR045C	S000000641				55068	5.15	0.119	491	0.09	-0.326273			0.0484753
YCR045W-A	S000028607				12711	11.27	0.11	116	0.21	0.284483
YCR046C	S000000642				19394	11.19	0.114	169	0.174	-0.36213	234	4153.58	0.10931
YCR047C	S000000643				30742	9.69	0.075	275	0.022	-0.543273	44	1616.86	0.0921225
YCR047W-A	S000028608				7510	8.07	0.124	68	0.128	0.191177
YCR048W	S000000644			yes	71613	8.27	0.114	610	0.089	0.035738	36		0.024001		yes
YCR049C	S000000645				15993	7.78	0.124	148	0.223	-0.056757			0.210883
YCR050C	S000000646				11717	10.35	0.082	102	0.003	-0.042157			0.201604
YCR051W	S000000647				24694	4.34	0.141	222	0.152	-0.708108		783.799	0.138891			yes
YCR052W	S000000648			yes	54165	4.53	0.13	483	0.095	-0.744306	34	2474.93	0.0569597		yes
YCR053W	S000000649			yes	57474	5.39	0.404	514	0.457	-0.28035	148	26000.4	0.220801	yes	yes	yes
YCR054C	S000000650				65205	4.67	0.155	563	0.05	-0.197513	87	8965.92	0.0523018		yes	yes
YCR057C	S000000653				103982	4.79	0.162	923	0.112	-0.359263	Stable	16650.6	0.034318		yes	yes
YCR059C	S000000655				29017	4.36	0.147	258	0.152	-0.285271	42	3026.84	0.0822848		yes	yes
YCR060W	S000000656				12511	6.51	0.076	111	0.009	-0.489189	47	1655.89	0.217302		yes	yes
YCR061W	S000000657				70921	6.06	0.12	631	0.135	0.214104			0.0502894		yes
YCR063W	S000000659			yes	18447	10.19	0.13	157	0.109	-0.852229	26	1898.04	0.0746169		yes
YCR064C	S000000660				15776	7.64	0.096	136	-0.015	0.439706			0.122003
YCR065W	S000000661				63647	7.36	0.138	564	0.086	-0.803369	15	357.977	0.00839981		yes	yes
YCR066W	S000000662				55230	7.55	0.146	487	0.063	-0.755852	22	205.747	0.0231834		yes
YCR067C	S000000663				114078	4.45	0.134	1065	0.085	-0.175775	62		0.0257706		yes
YCR068W	S000000664				58435	5.33	0.121	520	0.092	-0.305769	12	3060.23	0.0120295
YCR069W	S000000665				35780	6.9	0.181	318	0.109	-0.294025	41		0.259086
YCR071C	S000000667				16380	10.66	0.106	146	0.021	-0.333562	190	1707.57	0.284411		yes
YCR072C	S000000668				57025	9.25	0.169	515	0.158	-0.425437			0.0288165		yes	yes
YCR073C	S000000669				152716	7.74	0.129	1331	0.068	-0.303231		56.8664	0.0292774		yes
YCR073W-A	S000000718			yes	34501	6.84	0.116	315	0.102	-0.259048	45	1155.25	0.0643742			yes
YCR075C	S000000671				30116	8.93	0.088	260	-0.033	0.336154	7		0.0841756
YCR075W-A	S000028519				8097	4.38	0.159	75	0.138	-0.248
YCR076C	S000000672				26756	4.73	0.084	250	-0.01	-0.518		357.977	0.0696626		yes	yes
YCR077C	S000000673			yes	88511	7.45	0	796	0		15	655.803	0.0634646		yes	yes
YCR079W	S000002133				49420	7	0.088	442	-0.005	-0.415837	67	432.397	0.0271555		yes
YCR081C-A	S000028609				8982	9.45	0.096	78	-0.076	0.748718
YCR081W	S000000677				166859	6.47	0.155	1427	0.042	-0.166924	41	1733.26	0.0136725		yes
YCR082W	S000000678				15117	4.6	0.159	128	0.117	-0.510156	21	981.421	0.294937		yes	yes
YCR083W	S000000679				14432	9.31	0.157	127	0.087	-0.07874	175	1010.9			yes	yes
YCR084C	S000000680			yes	78307	5.47	0.181	713	0.195	-0.62791	27	5841.23	0.0845953		yes	yes
YCR085W	S000000681				13503	7.79	0.102	117	-0.033	0.731624			0.098123
YCR086W	S000000682			yes	21751	4.92	0.087	190	-0.062	-0.636316		1923.06	0.18374		yes	yes
YCR087C-A	S000007223				17738	10.29	0.131	153	0.024	-1.17189	117	3432.58			yes
YCR087W	S000000683				19825	10.92	0.049	171	-0.097	1.1386			0.22601
YCR088W	S000000684			yes	65576	4.41	0.238	592	0.259	-1.04206	18	606.198	0.25443
YCR089W	S000000685				166034	4.62	0.132	1609	0.124	-0.091485			0.00958324		yes
YCR090C	S000000686				20703	4.59	0.164	182	0.008	-0.332967	8	3970.61	0.277638		yes	yes
YCR091W	S000000687				81462	8.72	0	720	0				0.0105969
YCR092C	S000000688				116533	7.14	0.118	1018	-0.032	-0.339784	21	736.465	0.0365468		yes	yes
YCR093W	S000000689			yes	240277	6.4	0.169	2108	0.131	-0.089279	53	4297.64	0.0319741		yes
YCR094W	S000000690				44982	7.73	0.13	391	-0.003	-0.421483	47	589.438	0.0651219		yes
YCR095C	S000000691				41647	8.78	0.108	362	-0.061	-0.510497	104	5369.54	0.0704048		yes
YCR095W-A	S000029724				6297	11.28	0.082	52	-0.252	0.153846
YCR096C	S000000692				13882	10.75	0.099	119	-0.043	-0.906723			0.0361706
YCR097W	S000000694				14803	10.46	0.141	126	0.039	-0.744445			0.167263
YCR097W-A	S000007632				10550	9	0.088	88	-0.076	1.01477
YCR098C	S000000695				57321	8.64	0.193	518	0.195	0.267568			0.0117354
YCR099C	S000000696				17959	4.74	0.156	155	0.007	-0.611613			0.0175957
YCR100C	S000000697			yes	35257	4.72	0.12	316	-0.014	-0.312658			0.0291002
YCR101C	S000000698				21125	4.51	0.105	182	-0.066	-0.128571			0.0713054
YCR102C	S000000699				40121	6.72	0.2	368	0.235	-0.124728			0.0058902			yes
YCR102W-A	S000007231				7729	9.94	0.115	65	-0.013	-0.226154
YCR104W	S000000701				13187	5.7	0.618	124	0.687	0.317742			0.0150349
YCR105W	S000000702				39348	7.3	0.187	361	0.192	-0.055956		2869.78	0.0287294		yes
YCR106W	S000000703				95689	5.81	0.123	832	-0.005	-0.156491					yes
YCR107W	S000000704				40911	6.81	0.145	363	0.067	-0.352893			0.00616026		yes
YCR108C	S000028536				7266	9.41	0.122	63	0.092	-0.409524
YDL001W	S000002159				49931	5.46	0.14	430	0.053	-0.559302	2	951.716	0.0707694			yes
YDL002C	S000002160				23857	8.06	0.103	203	0.006	-1.19557	54	1758.86	0.223196		yes
YDL003W	S000002161				63290	4.35	0.136	566	0.043	-0.646113		1041.49	0.0672197		yes
YDL004W	S000002162			yes	17020	6.54	0.205	160	0.26	0.03625			0.591981			yes
YDL005C	S000002163				47717	4.2	0.168	431	0.1	-1.26288	38	10785.4	0.0721259		yes
YDL006W	S000002164				31549	4.72	0.119	281	-0.043	-0.230249	Stable	1524.84	0.0764535			yes
YDL007C-A	S000113557				9633	3.66	0.124	85	-0.08	0.084706
YDL007W	S000002165			yes	48828	5.9	0.155	437	0.1	-0.49405	17		0.422625		yes	yes
YDL008W	S000002166				18865	4.58	0.189	165	0.111	-0.510909	11	376.921	0.160077		yes	yes
YDL009C	S000002167				12725	10.42	0.163	107	0.145	0.481308			0.423571
YDL010W	S000002168				25783	6.32	0.109	231	0.042	-0.412121	2	1642.9	0.14778
YDL011C	S000002169				11616	4.64	0.128	107	0.041	0.862617			0.779621
YDL012C	S000002170				12175	4.7	0.133	107	0.132	-1.14299	320	2253.49	0.298578
YDL013W	S000002171				71070	6.66	0.112	619	0.013	-0.903554	17		0.0324705		yes
YDL014W	S000002172	yes		yes	34465	11.03	0.492	327	0.596	-0.412232			0.844355		yes	yes
YDL015C	S000002173			yes	36768	10.38	0.24	310	0.222	0.039355	59	23596.9	0.43731		yes
YDL016C	S000002174				11371	11.15	0.082	100	-0.146	-0.068			1.14854
YDL017W	S000002175				58320	5.72	0.13	507	-0.005	-0.455029	35	1600.23	0.0288631		yes	yes
YDL018C	S000002176				26511	6.84	0.141	225	0.076	-0.520444	Stable	3192.89	0.114842
YDL019C	S000002177			yes	145795	6.81	0.148	1283	0.063	-0.747077	15	1069.23	0.124002		yes
YDL020C	S000002178				60152	5.14	0.141	531	0.01	-0.911299	3		0.0371971		yes	yes
YDL021W	S000002179			yes	36073	6.53	0.172	311	0.094	-0.697106	47	2022.36	0.0539702
YDL022C-A	S000028537				9721	8.46	0.108	82	-0.003	-0.032927
YDL022W	S000002180			yes	42869	5.26	0.46	391	0.567	-0.074424	250	807.196	0.339273			yes
YDL023C	S000002181				11431	4.67	0.094	106	-0.016	0.617925			1.0727
YDL024C	S000002182				53076	5.28	0.124	468	0	-0.360043			0.0204186		yes
YDL025C	S000002183				69615	8.38	0.154	620	0.088	-0.714677	32	861.143	0.0174073		yes	yes
YDL025W-A	S000028610				4068	9.57	0.206	34	0.374	0.544118
YDL026W	S000002184				11389	9.94	0.092	103	0	0.612621			0.552087
YDL027C	S000002185				48312	10.73	0.119	420	-0.007	-0.145952	22	450.486	0.0766281		yes
YDL028C	S000002186				86771	9.36	0	764	0		3		0.0959371		yes	yes
YDL029W	S000002187			yes	44073	5.59	0.209	391	0.222	-0.250384	Stable	6654.1	0.311067			yes
YDL030W	S000002188				63029	6.41	0.134	530	0.046	-0.844528	21	3917.63	0.0304733		yes	yes
YDL031W	S000002189			yes	112946	9.71	0	995	0				0.158044		yes
YDL032W	S000002190				11521	9.62	0.121	103	0.187	0.574757			0.485974
YDL033C	S000002191				47049	8.68	0.113	417	0.061	-0.502398	44	1511.59	0.018378		yes	yes
YDL034W	S000002192				12919	9.02	0.103	114	0.025	0.323684			1.2069
YDL035C	S000002193				110708	7.08	0.122	961	-0.043	-0.584183	31		0.0390253
YDL036C	S000002194				53398	9.71	0.128	462	-0.001	-0.751299	129	639.377	0.188425		yes	yes
YDL037C	S000002195				34796	4.58	0.231	328	0.23	-0.53628			0.0831539
YDL039C	S000002197				70122	4.03	0.188	698	0.224	-0.067479			0.370292
YDL040C	S000002198				98904	9.45	0.197	854	0.165	-0.577869	65	7597.55	0.222497		yes	yes
YDL041W	S000002199				11971	3.83	0.153	117	0.204	1.02821			0.457332
YDL042C	S000002200			yes	63261	8.58	0.148	562	0.062	-0.299644	21	3345.92	0.0806804		yes	yes
YDL043C	S000002201				29921	8.18	0.153	266	0.057	-0.681955	108	3464.94	0.188233		yes
YDL044C	S000002202			yes	51192	6.72	0.144	440	0.107	-0.604545		2059.28	0.0300004
YDL045C	S000002203				35546	5.05	0.135	306	0.079	-0.352941	1197		0.0800094		yes
YDL045W-A	S000006430				10690	10.7	0.139	95	0.044	-0.548421		258.916	0.647244		yes
YDL046W	S000002204				19063	4.18	0.228	173	0.3	0.022544	6	2835.84	0.281846		yes
YDL047W	S000002205				35537	5.17	0.133	311	0.14	-0.203537	34	3970.61	0.0851167		yes	yes
YDL048C	S000002206			yes	54366	9.47	0.141	490	0.105	-0.718163	2	622.843	0.0376521		yes	yes
YDL049C	S000002207				29753	9.77	0.121	268	0.08	-0.132463			0.15589
YDL050C	S000002208				14094	7.93	0.15	123	0.103	0.056911			1.20299
YDL051W	S000002209			yes	32104	9.02	0.25	275	0.246	-1.02473			0.38013			yes
YDL052C	S000002210			yes	33887	10.41	0.213	303	0.242	-0.00198	138		0.243191
YDL053C	S000002211				19881	11.15	0.127	185	0.047	-0.923784	44	1564.44	0.361737		yes
YDL054C	S000002212				53565	9.67	0.094	486	0.018	0.539712			0.265237		yes
YDL055C	S000002213	yes		yes	39566	6.29	0.6	361	0.684	0.003047		97062.4	2.83133	yes	yes	yes
YDL056W	S000002214				93907	10.08	0.132	833	0.039	-0.693998	20	521.132	0.0460947		yes
YDL057W	S000002215				36686	7.43	0.104	328	0.019	-0.266768			0.16141
YDL058W	S000002216				206450	4.7	0.172	1790	0.094	-0.808547	66	2325.23	0.0815336		yes
YDL059C	S000002217				26630	9.1	0.107	238	-0.025	-0.57437	23	468.395	0.129706		yes
YDL060W	S000002218			yes	90747	5.55	0.182	788	0.138	-0.630965	27	1390.9	0.137351		yes	yes
YDL061C	S000002219			yes	6728	10.8	0.76	56	0.815	-0.903571	Stable	5413.93	2.11452
YDL062W	S000002220				15984	8.52	0.088	141	-0.015	0.219858			1.09102		yes
YDL063C	S000002221				70164	4.93	0.121	620	0.005	-0.127903	35	2595.3	0.0939839		yes
YDL064W	S000002222				17911	9.98	0.17	157	0.075	-0.79172	86	2595.3	0.674337		yes	yes
YDL065C	S000002223				38706	4.08	0.15	342	-0.01	-1.11696	56	5347.39	0.33017	yes	yes
YDL066W	S000002224			yes	48190	9.45	0.319	428	0.408	-0.371028			0.676595	yes	yes	yes
YDL067C	S000002225				6963	10.6	0.264	59	0.47	-0.245763	Stable	35501.8	1.01851
YDL068W	S000002226				12164	11.31	0.092	109	-0.003	1.05872			0.512449
YDL069C	S000002227				26586	10.75	0.104	229	-0.015	-0.259389	120	555.549	0.167942
YDL070W	S000002228				72512	6.04	0.162	638	0.051	-0.838715	9	2926.11	0.253207		yes
YDL071C	S000002229				13602	7.97	0.101	124	-0.026	0.577419			0.178312
YDL072C	S000002230			yes	22902	7.19	0.176	203	0.181	0.219212		2835.84	0.601164
YDL073W	S000002231				113890	7.9	0.135	984	-0.005	-0.346138			0.0602747		yes
YDL074C	S000002232				80691	6.38	0.141	700	0.011	-0.805	61	2982.18	0.0169726		yes
YDL075W	S000002233		yes	yes	12953	10.8	0.737	113	0.748	-0.515929			1.9726			yes
YDL076C	S000002234				33811	6.52	0.118	294	0.003	-0.790136		3060.23	0.0953086		yes	yes
YDL077C	S000002235				122880	7.04	0.156	1049	0.039	-0.439561		319.3	0.134133		yes
YDL078C	S000002236			yes	37186	10	0.154	343	0.187	-0.023032	64	3302.38	0.199984		yes	yes
YDL079C	S000002237				57819	8.04	0.143	501	0.043	-0.477645			0.0193458		yes
YDL080C	S000002238			yes	68366	6.33	0.103	609	0.02	-0.118062	33	2144.79	0.0336539
YDL081C	S000002239			yes	10908	3.61	0.714	106	0.717	-0.024528			8.20795
YDL082W	S000002240		yes	yes	22554	11.79	0.652	199	0.698	-0.734171	30	133101	2.56502			yes
YDL083C	S000002241		yes	yes	15847	11.08	0.764	143	0.779	-0.344056			1.46791		yes	yes
YDL084W	S000002242	yes		yes	50309	5.29	0.374	446	0.37	-0.406502	17	51687.4	0.594069		yes	yes
YDL085C-A	S000007588				7949	11.27	0.32	68	0.359	-1.80294	73	876.4
YDL085W	S000002243				61659	9.4	0.139	545	0.103	-0.177798	48		0.0646168		yes
YDL086C-A	S000028611				16381	11.26	0.101	144	0.108	-0.116667
YDL086W	S000002244			yes	30837	6.31	0.179	273	0.232	-0.217582			0.264708		yes	yes
YDL087C	S000002245				30195	9.91	0.091	261	-0.028	-0.637165	Stable	2265.49	0.0905216		yes
YDL088C	S000002246				58793	8.04	0.139	528	0.062	-0.929167	32	2744.84	0.0264515			yes
YDL089W	S000002247				56886	9.79	0.145	484	0.059	-0.509711	27	606.198	0.107478		yes
YDL090C	S000002248				48189	6.35	0.123	431	0.06	-0.260093	65	3910.19	0.0570719		yes	yes
YDL091C	S000002249				52943	6.32	0.138	455	0.065	-0.704396	7	232.714	0.113664
YDL092W	S000002250				16430	10.51	0.145	146	0.03	-0.829452	Stable	7995.65	0.536564		yes	yes
YDL093W	S000002251			yes	84775	7.84	0.155	743	0.105	0.162315			0.0738249		yes
YDL094C	S000002252				19693	10.33	0.114	169	-0.069	0.066864			0.908614
YDL095W	S000002253		yes	yes	92675	6.68	0.227	817	0.268	-0.002448	171	41519.7	0.385202		yes
YDL096C	S000002254				11196	8.46	0.092	108	0.048	0.17037			2.03023
YDL097C	S000002255			yes	49773	6.22	0.154	434	0.103	-0.379493	51	16761.5	0.383517		yes	yes
YDL098C	S000002256				22679	8.73	0.121	194	-0.083	-0.797938	35	906.714	0.132492
YDL099W	S000002257				38294	4.36	0.143	341	-0.003	-1.29179	63	5215.07	0.13538
YDL100C	S000002258	yes		yes	39353	4.7	0.322	354	0.369	-0.30339	19	17332.2	0.32545		yes	yes
YDL101C	S000002259				58632	7.88	0.148	513	0.075	-0.541715	102	3475.7	0.0808061		yes	yes
YDL102W	S000002260			yes	124618	8.09	0	1097	0						yes	yes
YDL103C	S000002261			yes	53476	7.42	0.177	477	0.154	-0.457023	60	5480.73	0.151049		yes	yes
YDL104C	S000002262				45543	7.67	0.114	407	0.009	-0.152088	130	1404.44			yes
YDL105W	S000002263			yes	46121	10.1	0.149	402	0.069	-0.841294	25		0.0552597		yes
YDL106C	S000002264				63390	4.76	0.148	559	0.008	-0.971735	48	6418.52			yes	yes
YDL107W	S000002265				41476	9.49	0.115	351	-0.035	-0.449003		736.465	0.0146825		yes
YDL108W	S000002266				35247	6.87	0.115	306	0.008	-0.198039	336	4401.47	0.0950839		yes	yes
YDL109C	S000002267				72855	8.18	0.128	647	0.05	-0.279289	15	194.712	0.0442813		yes
YDL110C	S000002268				16771	4.42	0.143	150	0.182	-0.771333	19	2108.25	0.177752		yes
YDL111C	S000002269			yes	29055	5.19	0.116	265	0.009	0.076603	Stable	7108.89	0.206039		yes	yes
YDL112W	S000002270				165046	5.99	0.147	1436	0.045	-0.108844	18	861.143	0.057824		yes
YDL113C	S000002271				72546	6.98	0.141	640	0.067	-0.806406	55	357.977	0.0971791		yes
YDL114W	S000002272				34294	10.28	0.099	308	-0.02	-0.076299
YDL114W-A	S000007598				4317	7.34	0.167	37	0.128	0.345946
YDL115C	S000002273				40640	4.43	0.133	353	-0.068	-1.0779	40	1083.68	0.184874		yes
YDL116W	S000002274				83634	4.58	0.15	726	0.092	-0.219559	230	8578.81	0.0243123		yes	yes
YDL117W	S000002275				100620	9.64	0.136	885	0.045	-0.536045	41	376.921	0.0364938		yes	yes
YDL118W	S000002276				14135	8.97	0.11	126	-0.036	0.439683			0.0988522
YDL119C	S000002277				34203	10.76	0.093	307	-0.015	-0.027687	429	1551.27	0.0816693
YDL120W	S000002278				19490	5.69	0.097	174	-0.021	-0.360345	Stable	1564.44	0.147989			yes
YDL121C	S000002279				16947	8.91	0.151	149	0.066	-0.615436	Stable	3258.69	0.262449
YDL122W	S000002280				92768	4.63	0.189	809	0.115	-0.783189	38	8965.92	0.124948		yes
YDL123W	S000002281				15673	6.45	0.117	140	0.136	-0.022143	63	6784.79	0.164672		yes
YDL124W	S000002282			yes	35560	6.1	0.197	312	0.198	-0.379487	55	4031.32	0.374473		yes	yes
YDL125C	S000002283			yes	17679	6.95	0.231	158	0.269	-0.193671	267	5413.93	0.582016		yes
YDL126C	S000002284	yes		yes	91995	4.66	0.307	835	0.34	-0.366467	34	78351.1	0.338802		yes	yes
YDL127W	S000002285				35207	10.52	0.13	308	0.092	-0.469805			0.0245259
YDL128W	S000002286				44646	5.54	0.163	411	0.166	0.705353	35	7770.94	0.231069
YDL129W	S000002287				32916	10.28	0.097	291	0.008	-0.95189		450.486	0.0459186		yes	yes
YDL130W	S000002288			yes	10667	3.68	0.713	106	0.764	0.049057	395	22448.5	0		yes	yes
YDL130W-A	S000007232				10062	10.67	0.172	86	0.035	-1.1407
YDL131W	S000002289			yes	48594	6.25	0.329	440	0.383	-0.233182	450	21863.9			yes	yes
YDL132W	S000002290				93943	8.78	0.158	815	0.094	-0.409325		376.921	0.127163		yes
YDL133C-A	S000002293				3337		0.439	25	0.684	-2.448		4910.37
YDL133W	S000002291				49580	9.14	0.133	437	0.042	-0.42357			0.0316831
YDL134C	S000002292				41938	4.46	0.146	369	0.08	-0.452033	45	5615.08	0.132256		yes	yes
YDL135C	S000002294				23138	5.89	0.2	202	0.121	-0.644555	Stable	1668.84	0.556192		yes	yes
YDL136W	S000002295		yes	yes	13909	11.36	0.759	120	0.82	-0.79	142	19095.8	2.08676			yes
YDL137W	S000002296			yes	20657	7.46	0.387	181	0.5	-0.274033	113	25012.5	2.16667		yes	yes
YDL138W	S000002297				83159	5.95	0.119	763	0.07	0.069987	3		0.0182547		yes
YDL139C	S000002298				25754	6.65	0.14	223	-0.02	-1.18655	28	555.549	0.0852295		yes
YDL140C	S000002299			yes	191610	5.41	0.209	1733	0.192	-0.398384	22		0.0252162		yes	yes
YDL141W	S000002300			yes	76362	6.9	0.131	690	0.069	-0.165362	23	1972.87	0.046271		yes	yes
YDL142C	S000002301				32019	10.55	0.082	283	-0.079	0.142756		876.4	0.142828			yes
YDL143W	S000002302	yes		yes	57603	7.92	0.225	528	0.292	-0.093371	125	5534.98	0.294337		yes	yes
YDL144C	S000002303				39782	6.72	0.118	356	0.111	-0.096348	145	5171.2	0.260414		yes	yes
YDL145C	S000002304		yes	yes	135606	5.88	0.237	1201	0.228	-0.294588	92	15238.3	0.109107		yes	yes
YDL146W	S000002305				56549	5.8	0.159	491	0.108	-0.20611	3	329.075
YDL147W	S000002306				51768	6.05	0.172	445	0.087	-0.448989	87	5705.21	0.30499		yes	yes
YDL148C	S000002307			yes	94301	7.42	0.214	810	0.145	-0.927531			0.210429		yes
YDL149W	S000002308				115402	5.86	0.129	997	0.005	-0.545537	2		0.0215174
YDL150W	S000002309			yes	46667	9.4	0.139	422	0.116	-0.944076	31	997.974	0.143143		yes
YDL151C	S000002310				20893	4.34	0.092	193	0.02	0.389637			0.143838
YDL152W	S000002311				13681	4.64	0.136	121	0.049	0.241322			0.610284
YDL153C	S000002312				70259	4.42	0.22	610	0.146	-1.29934			0.125075
YDL154W	S000002313				102208	4.98	0.123	901	0.015	-0.194562			0.0331711		yes
YDL155W	S000002314				49475	5.1	0.13	427	0.056	-0.518267	20	891.589	0.0128521		yes	yes
YDL156W	S000002315				59155	7.26	0.131	522	0.062	-0.646169	113	3810.14	0.0229972
YDL157C	S000002316				13563	10.16	0.216	118	0.197	-0.622034	37	752.326	0.438701		yes
YDL158C	S000002317				11987	8.34	0.192	102	0.133	0.72549
YDL159C-B	S000028612				6408	3.47	0.134	58	0.12	0.977586
YDL159W	S000002318			yes	57708	9.92	0.12	515	0.016	-0.451845	14	672.127	0.0416751		yes	yes
YDL159W-A	S000007599				5091	6.2	0.145	43	0.067	0.639535
YDL160C	S000002319	yes		yes	57544	7.97	0.21	506	0.191	-0.38419	176	42884.4	0.228034		yes	yes
YDL160C-A	S000028520				9050	4.53	0.092	80	-0.119	-0.19375
YDL161W	S000002320				52352	5.66	0.14	454	0.113	-1.10066	39				yes
YDL162C	S000002321				13734	7.99	0.153	118	0.062	-0.2
YDL163W	S000002322				10751	4.19	0.105	100	0.036	0.27			0.256625
YDL164C	S000002323				84827	7.44	0.16	755	0.139	-0.415099		148.811	0.062572		yes	yes
YDL165W	S000002324				22362	5.74	0.131	191	0.082	-0.405759	Stable	2120.45	0.243655			yes
YDL166C	S000002325				22723	4.35	0.146	197	0.023	-0.747716	16513	8349.1	0.200151
YDL167C	S000002326				79299	6.85	0.136	719	0.032	-0.708345	20	3573.31	0.0270511			yes
YDL168W	S000002327				41042	6.74	0.243	386	0.237	-0.048964	48	8374.53	0.175214		yes	yes
YDL169C	S000002328				25732	6.41	0.102	223	-0.118	-1.06457			0.0836158
YDL170W	S000002329				61223	6.68	0.13	528	0.022	-0.210985	22	1197.66	0.0611948		yes
YDL171C	S000002330	yes		yes	238100	6.55	0.287	2145	0.318	-0.288578	61	18915.4	0.0369988		yes
YDL172C	S000002331				17565	6.6	0.141	159	0.156	0.872327			0.477731
YDL173W	S000002332				31886	10.3	0.164	295	0.132	-0.958305	72	1141.03	0.140531
YDL174C	S000002333			yes	65292	6.81	0.202	587	0.251	-0.375639	61	10785.4	0.399089		yes
YDL175C	S000002334				39343	9.02	0.131	344	0.001	-1.18081	30	1797.08	0.0583682		yes
YDL176W	S000002335				81464	6.65	0.112	708	-0.045	-0.341384	3	338.778	0.0347005		yes
YDL177C	S000002336				19058	10.66	0.14	170	0.108	-0.605882	110	906.714	0.0342915		yes
YDL178W	S000002337			yes	59268	6.04	0.193	530	0.154	-0.295094	38	11368
YDL179W	S000002338				34798	10.44	0.115	304	0.05	-0.371053			0.0113945		yes	yes
YDL180W	S000002339				62287	5.2	0.108	547	-0.02	-0.022486			0.1133
YDL181W	S000002340			yes	9870	10.86	0.13	85	0.115	-1.11059	44	981.421	0.318367		yes	yes
YDL182W	S000002341	yes		yes	47098	7.25	0.321	428	0.381	-0.184112	186	28103.8	0.481953		yes	yes
YDL183C	S000002342				37047	10.45	0.104	320	-0.028	-0.412813			0.0147965
YDL184C	S000002343				3337		0.417	25	0.621	-2.448	34	11874.8	16.274
YDL185C-A	S000007600				9337	11.2	0.145	75	0.036	0.08
YDL185W	S000002344			yes	118636	6.08	0.305	1071	0.357	-0.293931	109	199895	0.43495	yes	yes	yes
YDL186W	S000002345				32197	5.49	0.122	277	0.075	-0.936101			0.0293781
YDL187C	S000002346				12806	11	0.1	109	0.01	0.085321			0.281445
YDL188C	S000002347				43047	4.48	0.16	377	0.098	-0.574536	61	4112.7	0.119095		yes	yes
YDL189W	S000002348				51957	8.18	0.121	457	0.015	-1.11182	25	891.589	0.0670427			yes
YDL190C	S000002349				109915	5.54	0	961	0		Stable	2595.3			yes	yes
YDL191W	S000002350			yes	13909	11.36	0.798	120	0.848	-0.79			1.37833			yes
YDL192W	S000002351		yes	yes	20529	7.46	0.524	181	0.601	-0.221547	Stable	19342.6	3.9953		yes	yes
YDL193W	S000002352			yes	42557	6.94	0.199	375	0.175	-0.346933			0.167523
YDL194W	S000002353				96718	5.13	0.13	884	0.066	-0.122172
YDL195W	S000002354			yes	138717	5.45	0	1273	0		26	1835.1	0.17302		yes
YDL196W	S000002355				12905	10.17	0.129	109	0.028	-0.046789			0.24266
YDL197C	S000002356				59347	9.72	0.123	525	0.045	-0.762667	24	1910.56	0.0380886		yes
YDL198C	S000002357		yes	yes	33215	10.84	0.209	300	0.251	-0.126			0.16694		yes	yes
YDL199C	S000002358				77501	9.77	0.104	687	0.002	0.083115			0.022241		yes
YDL200C	S000002359				21499	9.21	0.127	188	0.001	-0.334043			0.149131		yes
YDL201W	S000002360				33391	9.86	0.19	286	0.14	-0.69056	9287	2630	0.307917		yes	yes
YDL202W	S000002361				28515	10.51	0.122	249	0.081	-0.544177	Stable	6070.12	0.165046
YDL203C	S000002362				69370	8.43	0.118	623	0.033	-0.542536	24	98.9415	0.0531072		yes	yes
YDL204W	S000002363				44359	10.04	0.184	393	0.205	-0.621374	193		0.0454597		yes
YDL205C	S000002364			yes	36674	6.33	0.184	327	0.221	-0.280122	Stable	8480.52			yes	yes
YDL206W	S000002365				85982	6.14	0.11	762	-0.041	0.258793
YDL207W	S000002366				62073	9.58	0.113	538	-0.032	-0.632528	31	1040.17	0
YDL208W	S000002367			yes	17122	10.52	0.425	156	0.443	-0.572436			0			yes
YDL209C	S000002368				38430	7.97	0.114	339	-0.014	-0.663422	75	2653.07	0		yes
YDL210W	S000002369				61872	6.61	0.223	571	0.253	0.473555
YDL211C	S000002370				40752	5.28	0.113	372	0.04	-0.313172		3356.79	0			yes
YDL212W	S000002371				23512	8.07	0.239	210	0.219	0.073809	95	6512.44	0
YDL213C	S000002372			yes	25216	10.86	0.189	225	0.127	-1.22711	Stable	8965.92	0
YDL214C	S000002373				78938	6.69	0.134	699	0.041	-0.468669					yes
YDL215C	S000002374				124331	5.52	0.208	1092	0.163	-0.303755		7400.88	0.00495068			yes
YDL216C	S000002375				50811	5.46	0.113	440	-0.055	-0.706364	24				yes	yes
YDL217C	S000002376			yes	21864	5.98	0.104	207	0.014	-0.077778			0
YDL218W	S000002377				34449	7.98	0.14	317	0.142	-0.176656			0.0725412
YDL219W	S000002378				16745	7.55	0.198	150	0.136	-0.18	466	4611.41	0.26418
YDL220C	S000002379				104903	6.55	0.103	924	-0.025	-0.385931	42	318.981	0.0457842		yes
YDL221W	S000002380				20261	8.56	0.083	183	-0.002	0.126776			0.113509
YDL222C	S000002381				34135	10.23	0.112	309	0.116	0.072168	74	329.075	0.0504325
YDL223C	S000002382				113616	6.36	0.187	1046	0.12	-1.27342			0.0342999
YDL224C	S000002383				70690	6.95	0.122	649	0.042	-0.568567			0.0370337		yes	yes
YDL225W	S000002384				62629	5.31	0.19	551	0.184	-0.736298	76	5615.08	0.199934		yes
YDL226C	S000002385			yes	39296	5.78	0.149	352	0.104	-0.92358	109	9556.4	0.365		yes
YDL227C	S000002386				66089	9.82	0.122	586	0.041	-0.470819	2		0.0859969		yes	yes
YDL228C	S000002387				24162	5.19	0.237	213	0.342	-0.230516
YDL229W	S000002388			yes	66601	5.18	0.82	613	0.833	-0.244209	149	170039	0.198347	yes	yes	yes
YDL230W	S000002389				38868	8.11	0.115	335	0.016	-0.533433	11	2687.57	0.0801688		yes	yes
YDL231C	S000002390				129724	9.59	0.141	1125	0.086	-0.164622			0.00737186		yes
YDL232W	S000002391				3985	4.41	0.462	36	0.551	0.661111		2431.8	0.46618
YDL233W	S000002392				51320	9.03	0.119	458	0.046	-0.39345	45	1010.9	0.0496159
YDL234C	S000002393				87305	4.88	0.153	746	0.087	-0.483914	77	2455.33	0.15312		yes
YDL235C	S000002394				19168	4.41	0.201	167	0.181	-0.349102	107	6325.02	0.291139
YDL236W	S000002395				34624	6.3	0.196	312	0.22	-0.179167		2982.18	0.287744		yes	yes
YDL237W	S000002396				44382	5.28	0	390	0				0.225371
YDL238C	S000002397				55203	5.92	0.126	489	0.028	-0.342127	172	279.403	0.056898		yes
YDL239C	S000002398				91812	8.95	0	790	0				0.0284744		yes
YDL240C-A	S000007601				5643	9.28	0.162	45	0.09	0.131111						yes
YDL240W	S000002399				116651	8.32	0	1017	0		62	468.395	0.0448737		yes
YDL241W	S000002400				13494	7.3	0.096	123	-0.07	-0.179675	13	1295.19			yes
YDL242W	S000002401				13255	8.81	0.128	117	0.056	-0.226496					yes
YDL243C	S000002402				36977	6.8	0.16	329	0.09	-0.36231			0.0784552
YDL244W	S000002403				38573	7.92	0.529	340	0.613	-0.308824			0.106813
YDL245C	S000002404				62931	8.03	0.162	567	0.172	0.357319			0.0222857
YDL246C	S000002405				38096	6.71	0.214	357	0.19	-0.014566
YDL247W	S000002406				68189	8.52	0.123	609	0.073	0.125944			0.00644346		yes
YDL247W-A	S000007602				2930	6.5	0.047	24	-0.43	-0.7125						yes
YDL248W	S000002407				45679	8.69	0.148	383	0.084	-0.01906			0.320363
YDR001C	S000002408				85879	7.82	0.168	751	0.136	-0.543808	30	1835.1	0.146671		yes	yes
YDR002W	S000002409			yes	22953	5.96	0.489	201	0.517	-0.989055			1.79242			yes
YDR003W	S000002410				24211	5.06	0.098	210	-0.026	-0.744286	78	1225.72	0.10752		yes
YDR003W-A	S000028819				4842	9.35	0.131	40	-0.004	-0.7025
YDR004W	S000002411				52247	6.61	0.104	460	-0.013	-0.355217	34	238.012			yes
YDR005C	S000002412				44732	4.99	0.119	395	-0.05	-0.857468	31	1720.43	0.0758856		yes	yes
YDR006C	S000002413				101081	9.84	0.147	901	0.088	-0.557603			0.0372702		yes
YDR007W	S000002414				24144	5.16	0.121	224	0.045	-0.084375	52	1847.73	0.0836942			yes
YDR008C	S000002415				12837	9.85	0.119	116	0.053	0.026724			0.226139
YDR009W	S000002416				58129	6.94	0.137	520	0.036	-0.244615	18	720.517	0.0335918		yes
YDR010C	S000002417				12694	10.07	0.094	110	0.06	-0.119091			0.745278
YDR011W	S000002418			yes	168765	7.57	0.18	1501	0.151	-0.086809		1295.19	0.0268944		yes
YDR012W	S000002419			yes	39062	11.4	0.812	362	0.849	-0.298895	Stable	151454	2.63262		yes	yes
YDR013W	S000002420				24203	4.89	0.131	208	-0.021	-0.454327	67	1431.41	0.200821
YDR014W	S000002421				74721	5.66	0.124	647	-0.044	-0.560742	15	720.517	0.00980013		yes
YDR014W-A	S000113613				18258	10.84	0.134	162	0.135	-1.0321
YDR015C	S000002422				8892	7.02	0.124	79	0.102	0.393671
YDR016C	S000002423				10516	4.04	0.101	94	0.008	-0.457447	80	799.416	0.100945		yes
YDR017C	S000002424				119549	6.78	0.144	1050	0.016	-0.866286	19	1935.54	0.0328464		yes
YDR018C	S000002425				45938	10.37	0.139	396	0.066	-0.064141
YDR019C	S000002426				44469	9.52	0.143	400	0.112	-0.28575	95	4092.31	0.16426
YDR020C	S000002427				26595	4.65	0.137	232	0.03	-0.447414	27	4276.97	0.11018			yes
YDR021W	S000002428				45213	9.68	0.166	399	0.083	-0.250627	46	3089.64	0.0921407			yes
YDR022C	S000002429				22191	3.87	0.137	196	-0.008	-0.672449	165	486.132	0.16672		yes
YDR023W	S000002430			yes	53309	5.98	0.392	462	0.424	-0.652814			1.44004		yes	yes
YDR024W	S000002431				18662	10.68	0.072	161	-0.146	-0.355901			0.821614
YDR025W	S000002432			yes	17749	11.55	0.705	156	0.797	-0.457051	26		2.60741	yes	yes	yes
YDR026C	S000002433			yes	66352	10.07	0.155	570	0.076	-0.996491		432.397	0.0556525		yes
YDR027C	S000002434				101519	6.3	0.116	889	-0.024	-0.454668	29	2537.22	0.0526305		yes	yes
YDR028C	S000002435				112615	4.76	0.146	1014	0.018	-1.10818		2560.49	0.155428		yes
YDR029W	S000002436				12310	9.76	0.106	104	-0.009	0.467308			0.713378
YDR030C	S000002437				58230	6.89	0.123	506	0.009	-0.683202			0.142952		yes
YDR031W	S000002438				13866	5.38	0.136	121	-0.043	-0.524793			0.473149
YDR032C	S000002439			yes	20966	5.61	0.367	198	0.517	-0.031818	40	2325.23	0.816784		yes	yes
YDR033W	S000002440			yes	36190	9.85	0.508	320	0.597	0.25125	208	182462	2.82958
YDR034C	S000002441				89396	6.92	0.13	790	0.01	-0.543924	48	450.486	0.0790034		yes
YDR034C-A	S000007233				6508	4.09	0.142	58	-0.108	0.608621
YDR034W-B	S000007234				5966	7.77	0.31	51	0.349	-0.24902	Stable	861.143
YDR035W	S000002442			yes	41070	7.35	0.287	370	0.328	-0.473784	61	8965.92	0.382904		yes	yes
YDR036C	S000002443				56288	8.4	0.203	500	0.207	-0.3176	67	3950.44	0.1694		yes	yes
YDR037W	S000002444	yes		yes	67958	6.04	0.422	591	0.468	-0.601692			1.00915			yes
YDR038C	S000002445				120295	5.28	0.19	1091	0.187	-0.057287	43	606.198	0.0444622		yes
YDR039C	S000002446				120316	5.28	0.19	1091	0.189	-0.059395	288	639.377	0.0951767
YDR040C	S000002447				120356	5.32	0.197	1091	0.193	-0.054904	Stable	688.352	0.0371831		yes
YDR041W	S000002448				23424	10.1	0.129	203	0.054	-0.480788		8476.48	0.281912			yes
YDR042C	S000002449				23249	10.83	0.111	200	0.004	-0.2205
YDR043C	S000002450				26743	9.01	0.106	231	-0.061	-1.02554	10	555.549	0.018158		yes
YDR044W	S000002451			yes	37711	6.8	0.448	328	0.515	-0.671341		22029.3	0.220791	yes	yes	yes
YDR045C	S000002452				12513	4.7	0.144	110	0.038	-0.497273			0.244667
YDR046C	S000002453			yes	67364	8.17	0.156	604	0.155	0.227483	27		0.0884207
YDR047W	S000002454				41349	7.06	0.16	362	0.154	-0.179834	845	9223.44	0.137106		yes	yes
YDR048C	S000002455				12316	10.7	0.099	104	-0.17	0.053846			0.204563
YDR049W	S000002456			yes	72733	9.64	0.144	632	0.095	-0.857595	37	3930.3	0.0659139		yes
YDR050C	S000002457	yes		yes	26795	5.86	0.817	248	0.82	-0.105242	96	207073	2.0854		yes	yes
YDR051C	S000002458				39172	7.34	0.161	334	0.113	-0.742814	46	3170.88	0.0889228	yes	yes	yes
YDR052C	S000002459				80689	10.11	0.137	704	0.027	-0.873011	12		0.0313043		yes
YDR053W	S000002460				14751	7.52	0.122	131	0.125	1.01374			0.164066
YDR054C	S000002461			yes	34064	3.97	0.189	295	0.093	-0.963729		8171.78	0.171099		yes
YDR055W	S000002462				45776	9.91	0.267	444	0.352	0.074324	20	11676.9	0.219707		yes
YDR056C	S000002463				22769	4.56	0.152	205	0.042	-0.329756	127	1597.25	0.271186		yes
YDR057W	S000002464				61257	4.33	0.117	542	-0.022	-0.376199			0.0658251
YDR058C	S000002465				37500	8.41	0.136	326	-0.014	-0.322699			0.0566289		yes
YDR059C	S000002466				16280	6.76	0.186	148	0.137	-0.285135	77	981.421	0.284833			yes
YDR060W	S000002467				116675	4.72	0.2	1025	0.133	-0.807024	103	15024.4	0.0597678		yes
YDR061W	S000002468				61191	7	0.099	539	-0.022	-0.296846	37	1577.59	0.0652593		yes
YDR062W	S000002469				63110	8.05	0.217	561	0.222	-0.16738	29	54505.3	0.199432
YDR063W	S000002470				17130	4.3	0.156	149	0.084	-0.498658	Stable	3037.98	0.708878		yes	yes
YDR064W	S000002471		yes	yes	17029	11.24	0.776	151	0.833	-0.294702			0.594598			yes
YDR065W	S000002472				42829	10.64	0.135	365	0.038	-0.559726	31	1668.84	0.0704311		yes
YDR066C	S000002473				22541	4.78	0.086	196	-0.148	-0.146939	113	1054.72	0.107273		yes
YDR067C	S000002474			yes	26024	9.53	0.129	224	0.017	-0.282143	126		0.0377526		yes
YDR068W	S000002475				35964	4.3	0.181	310	0.028	-1.22839	100	3269.63	0.138488		yes
YDR069C	S000002476				105191	8.14	0.154	926	0.051	-0.42527	69	427.845	0.0312502		yes
YDR070C	S000002477				10845	10.45	0.266	93	0.309	-1.33871	43	936.776	0.56711
YDR071C	S000002478	yes		yes	21947	5.71	0.244	191	0.285	-0.257068	47	8681.52	0.821015		yes	yes
YDR072C	S000002479				60873	7.92	0.135	527	0.062	0.146679	23	606.198	0.187566
YDR073W	S000002480				18667	8.43	0.066	169	-0.143	-0.381657	30	1025.56	0.0392173		yes
YDR074W	S000002481			yes	102976	8.19	0.236	896	0.238	-0.516406		22725.3	0.102141		yes
YDR075W	S000002482				35264	4.77	0.133	308	0.043	-0.196753	61	2835.84	0.0676241		yes	yes
YDR076W	S000002483				46349	6.77	0.11	406	-0.03	-0.355911	14	1054.72	0.0337518		yes
YDR077W	S000002484				34431	3.81	0.52	338	0.68	-0.309467		1630	2.04695
YDR078C	S000002485				26122	4.6	0.123	223	-0.1	-0.085202			0.105095
YDR079C-A	S000007603				8232	4.86	0.119	72	-0.002	-0.356945
YDR079W	S000002486			yes	13187	10.07	0.101	111	-0.106	-0.600901	15	468.395	0.723187
YDR080W	S000002487				113411	4.61	0.152	992	0.002	-0.384173	124	1169.43	0.215101		yes	yes
YDR081C	S000002488				103943	6.4	0.13	925	-0.008	-0.587892	85	571.957	0.0249332			yes
YDR082W	S000002489				57510	5.46	0.121	494	-0.01	-0.352227			0.0140228		yes
YDR083W	S000002490			yes	45985	10.21	0.192	392	0.135	-0.876531	81	2779.05	0.252881		yes
YDR084C	S000002491				23148	8.88	0.119	199	0.04	0.179397		1040.17	0.256515		yes
YDR085C	S000002492				71363	9.23	0.131	620	0.015	-0.950968			0.040009
YDR086C	S000002493				8944	10.26	0.441	80	0.551	0.00875			1.66507		yes
YDR087C	S000002494				33202	5.03	0.157	278	0.074	-0.795324	51	6964.27	0.218608		yes	yes
YDR088C	S000002495				44636	9.54	0.159	382	0.042	-1.4212	79	1493.34	0.0705014		yes
YDR089W	S000002496				98711	5.24	0.131	869	0.012	-0.281358	3	172.148	0.0604714			yes
YDR090C	S000002497				34630	5.74	0.155	310	0.127	0.411613	87		0.103966
YDR091C	S000002498			yes	68340	8.82	0.369	608	0.389	-0.197369	38	6278.44	0.365022			yes
YDR092W	S000002499				17468	5.15	0.128	153	0.058	-0.529412	Stable	8965.92	0.442051		yes	yes
YDR093W	S000002500				182617	6.07	0.153	1612	0.099	-0.321464	19		0.0139406
YDR094W	S000002501				12867	8.34	0.091	111	-0.015	-0.32973			1.1736
YDR095C	S000002502				15188	11.13	0.067	136	-0.108	-0.451471			0.213424
YDR096W	S000002503				99480	7.49	0.149	894	0.065	-0.735123	28	432.397	0.020593		yes
YDR097C	S000002504			yes	140079	5.63	0.152	1242	0.06	-0.540258	31	5325.27	0.0620967		yes	yes
YDR098C	S000002505			yes	32481	4.37	0.177	285	0.138	-0.471579	226	11006.3	0.321877			yes
YDR099W	S000002506			yes	31061	4.65	0.385	273	0.422	-0.792308	Stable	47603.2	1.18917		yes	yes
YDR100W	S000002507				15881	4.17	0.136	143	0.089	0.861538	76	4537.59	0.285141		yes
YDR101C	S000002508			yes	65212	7.17	0.238	593	0.267	-0.23086	96	45117.5	0.13348		yes	yes
YDR102C	S000002509				12700	8.63	0.098	110	-0.024	0.255455			0.200211
YDR103W	S000002510				102726	5.19	0.135	917	0.035	-0.422901	5	1898.04	0.0261635		yes	yes
YDR104C	S000002511				145180	9.89	0.126	1245	0.025	-0.647149					yes
YDR105C	S000002512				52230	5.23	0.108	473	0.025	0.376956			0.0736601		yes
YDR106W	S000002513				33018	7.78	0.115	284	0.013	-0.112324			0.0318322		yes
YDR107C	S000002514				76346	7.46	0.129	672	0.044	0.296726			0.0414376
YDR108W	S000002515				80494	6.38	0.127	698	0.001	-0.350716	42	8758.8	0.0217193		yes	yes
YDR109C	S000002516				79160	6.75	0.119	715	0.05	-0.286993	3		0.0266348		yes
YDR110W	S000002517				65318	6.12	0.129	566	-0.015	-0.757421	12	1511.59			yes	yes
YDR111C	S000002518				56769	5.61	0.158	507	0.161	-0.300592	35	3475.7	0.0445213		yes	yes
YDR112W	S000002519				11193	9.46	0.121	102	0.064	0.820588			0.166056
YDR113C	S000002520				41838	4.69	0.131	373	0.027	-1.07131			0.0571004		yes
YDR114C	S000002521				11963	10.3	0.105	100	0.027	0.66			0.705922
YDR115W	S000002522				12030		0.125	105	0.194	-0.511429	93	194.712	0.272059		yes	yes
YDR116C	S000002523			yes	30996	10.78	0.124	285	0.041	-0.230877	47	7012.37	0.257194
YDR117C	S000002524				63991	9.65	0.176	565	0.112	-0.418053	Stable	3870.07	0.130893		yes	yes
YDR118W	S000002525				75255	5.64	0.114	652	-0.066	-0.248466	100	1332.3	0.0433194		yes
YDR118W-A	S000028820				4450	12.14	0.106	38	0.004	-0.484211
YDR119W	S000002526				85682	8.23	0.123	768	0.043	0.185547	9		0.103527
YDR119W-A	S000113555				7452	11.6	0.181	66	0.333	0.143939
YDR120C	S000002527			yes	64052	9.79	0.155	570	0.105	-0.535965	29	15545.5	0.292269		yes	yes
YDR121W	S000002528				21997	4.71	0.125	196	0.015	-0.882653	137	2096.03	0.151731		yes
YDR122W	S000002529			yes	120070	9.36	0.127	1064	0.046	-0.703665	487	279.403	0.0843072		yes	yes
YDR123C	S000002530				34234	6.23	0.123	304	0.047	-0.736513	13	783.799	0.0365843		yes
YDR124W	S000002531				37603	8.05	0.092	324	-0.119	-0.426852	65	3514.84	0.0460577
YDR125C	S000002532				53184	10.36	0.129	453	0.049	-0.404857	33	142.836	0.0206221		yes
YDR126W	S000002533				39311	7.33	0.108	336	-0.039	0.177381			0.0341452		yes
YDR127W	S000002534	yes		yes	174754	6.23	0.217	1588	0.213	-0.1216	60	6418.52	0.145025		yes	yes
YDR128W	S000002535			yes	130945	5.8	0.117	1148	-0.028	-0.58824	3	555.549	0.0133819		yes	yes
YDR129C	S000002536	yes		yes	71772	5.22	0.234	642	0.248	-0.280841	96	3514.84	0.341811		yes	yes
YDR130C	S000002537				33186	10.6	0.088	291	-0.053	-0.868041			0.0396353		yes
YDR131C	S000002538				65242	7.06	0.132	556	-0.021	-0.272662			0.0562518
YDR132C	S000002539				57194	7.36	0.132	495	0.019	-0.438788	11	172.148				yes
YDR133C	S000002540				12882	10.71	0.052	111	-0.142	0.323423
YDR135C	S000002542	yes		yes	171120	8.49	0.149	1515	0.092	0.064158	56	395.628	0.0486505		yes
YDR136C	S000002543				22811	10.89	0.077	190	-0.073	0.072631					yes
YDR137W	S000002544				75317	5.68	0.112	663	-0.048	-0.464857	32	589.438	0.0460789		yes	yes
YDR138W	S000002545				87828	5.03	0.157	752	0.061	-0.722872	27	1336.42	0		yes
YDR139C	S000002546				8693	6.26	0.111	77	0.066	-0.197403		1308.97	0.59806
YDR140W	S000002547				24973	4.81	0.123	221	-0.004	-0.10362	239	3389.32	0.0971058
YDR141C	S000002548				194685	5.49	0.127	1698	0.034	-0.06702	23	2699.05	0.0544217		yes
YDR142C	S000002549				42323	8.34	0.112	375	-0.032	-0.276533	174	589.438	0.00998149		yes	yes
YDR143C	S000002550			yes	65618	4.93	0.154	610	0.141	-1.02639	7	172.148	0.0292249		yes
YDR144C	S000002551			yes	64269	4.4	0.145	596	0.064	-0.15906	31	538.41	0.0492486
YDR145W	S000002552			yes	61072	10.36	0.115	539	0.029	-1.10742	48	930.12	0.0763068		yes
YDR146C	S000002553				79774	9.11	0.143	709	0.092	-0.908745		688.352	0.0747549		yes
YDR147W	S000002554				61656	5.69	0.134	534	-0.041	-0.487828	37	3421.78	0.0533729		yes	yes
YDR148C	S000002555				50430	9.62	0.24	463	0.29	-0.379482	51	7970.58	0.21017		yes	yes
YDR149C	S000002556				27058	6.25	0.135	235	0.034	0.525106			0.0679757
YDR150W	S000002557			yes	313030	5.18	0.163	2748	0.064	-0.705604			0.048282		yes
YDR151C	S000002558				36772	8.83	0.122	325	-0.009	-0.812308			0
YDR152W	S000002559				31030	4.33	0.182	265	0.152	-0.891321	39	10293.7			yes
YDR153C	S000002560				47321	6.44	0.16	411	0.064	-1.01168	21	8096.15	0		yes
YDR154C	S000002561				13179	9.97	0.103	116	0.091	-0.041379			0			yes
YDR155C	S000002562			yes	17391	7.51	0.614	162	0.714	-0.23642	Stable	85989.9	0		yes	yes
YDR156W	S000002563				14585	4.93	0.152	137	0.143	-0.383212	Stable	3104.61	0		yes	yes
YDR157W	S000002564				15507	8.62	0.135	133	-0.076	0.093985			0
YDR158W	S000002565			yes	39543	6.7	0.431	365	0.549	-0.043562	105	18361.3	0	yes	yes	yes
YDR159W	S000002566			yes	149567	9.54	0.141	1301	0.031	-0.653882	35	338.778	0		yes
YDR160W	S000002567				95743	9.39	0.112	852	0.008	-0.043427
YDR161W	S000002568			yes	42942	4.1	0.122	387	0.031	-0.268734	107	1629.89	0			yes
YDR162C	S000002569				26570	3.84	0.11	236	-0.097	-0.841525		521.132	0.245422			yes
YDR163W	S000002570				19935	9.79	0.088	175	-0.095	-1.28343			0.300727
YDR164C	S000002571				83480	7.3	0.159	724	0.095	-0.427486	2	639.377	0.137687
YDR165W	S000002572				50488	6.7	0.192	444	0.082	-0.435586	26	5909.61	0.206159		yes	yes
YDR166C	S000002573				112120	5.66	0.16	971	0.063	-0.408445	28	3398.67	0.0142768		yes
YDR167W	S000002574				23019	4.28	0.096	206	-0.072	-0.754369	Stable	3367.64	0.218186		yes
YDR168W	S000002575			yes	58385	4.78	0.201	506	0.07	-0.751383	454	10226	0.58834		yes	yes
YDR169C	S000002576				56264	7.53	0.108	513	-0.018	-0.805848	39	639.377	0.045968		yes	yes
YDR169C-A	S000028538				5589	12.64	0.164	49	0.31	-0.612245
YDR170C	S000002577				226884	4.51	0.193	2009	0.162	-0.422698	65	3671.41	0.0734049		yes
YDR171W	S000002578			yes	42817	4.84	0.182	375	0.195	-1.12667	72	1471.64	0.130989
YDR172W	S000002579			yes	76551	7	0.315	685	0.359	-0.797226		78851.5	0.323255		yes	yes
YDR173C	S000002580				40353	4.41	0.111	355	-0.074	-0.641127	367	2721.97	0.0744944
YDR174W	S000002581				27544	9.29	0.314	246	0.387	-0.928862	Stable	19013.8	0.653043		yes	yes
YDR175C	S000002582				37393	10.05	0.136	319	0.017	-0.883699	30	3148.83	0.13947			yes
YDR176W	S000002583				79281	4.84	0.133	702	0.022	-1.00755	28	2467.07	0.0300854
YDR177W	S000002584				24178	4.97	0.158	215	0.094	-0.461395	45	8939.95	0.33819			yes
YDR178W	S000002585			yes	20248	9.59	0.194	181	0.217	-0.037017	481	7920.52	0.305571		yes	yes
YDR179C	S000002586				19476	4.88	0.109	162	-0.143	-0.584568	40	357.977	0.376031		yes
YDR179W-A	S000002587				53729	8.63	0.132	463	-0.029	-0.169546	24	258.916	0.0745898		yes
YDR180W	S000002588				171100	6.82	0.141	1493	0.024	-0.129873	21	3313.28	0.0441321		yes
YDR181C	S000002589				55409	10.23	0.132	481	0.035	-0.847817	21	768.103	0.0780008		yes
YDR182W	S000002590				57147	10.28	0.12	491	-0.038	-0.474949	6	582.594	0.225792		yes
YDR182W-A	S000028539				7673	10.35	0.16	67	0.148	0.238806
YDR183C-A	S000028540				10572	10.67	0.149	85	-0.109	-0.002353
YDR183W	S000002591				26622	4.89	0.126	230	-0.051	-0.738261	20	2253.49	0.158175		yes
YDR184C	S000002592				33114	6.14	0.156	294	0.015	-0.791156	2	845.819	0.103121			yes
YDR185C	S000002593				20921	10.3	0.116	179	-0.004	-0.503352	25	672.127	0.0409003			yes
YDR186C	S000002594			yes	98330	5.07	0.133	877	0.075	-0.818358		194.712	0.0348309		yes
YDR187C	S000002595				18444	8.55	0.089	172	-0.029	0.490116			0.691427
YDR188W	S000002596			yes	59923	5.65	0.177	546	0.266	-0.167582			0.430419		yes	yes
YDR189W	S000002597			yes	74678	4.94	0.188	666	0.169	-0.331081	32	5782.5	0.159624		yes	yes
YDR190C	S000002598	yes		yes	50453	5.7	0.19	463	0.201	-0.123758	Stable	11620.6	0.403297		yes	yes
YDR191W	S000002599				41765	9.8	0.123	370	0.013	-0.372703	33	376.921	0.0141393		yes
YDR192C	S000002600				42778	10.73	0.092	430	-0.002	-0.407442			0.164984			yes
YDR193W	S000002601				13746	4.65	0.083	132	0.015	0.988636			0.199453		yes
YDR194C	S000002602			yes	76268	9.69	0.205	664	0.163	-0.600452	162	10293.7	0.0873695
YDR194W-A	S000028541				6129	8.36	0.067	50	-0.247	0.02
YDR195W	S000002603				59818	10.43	0.149	533	0.058	-0.706942		7449.9	0.031104		yes	yes
YDR196C	S000002604				27340	8.83	0.121	241	0.036	-0.194606	Stable	1655.89	0.146388
YDR197W	S000002605				44607	10.33	0.132	389	0.065	-0.289974	73	2144.79	0.0461585
YDR198C	S000002606				55949	5.1	0.125	479	-0.021	-0.25929	28	768.103	0.0505678
YDR199W	S000002607				13391	7.48	0.098	121	-0.045	0.892562			0.529078
YDR200C	S000002608				67283	7.47	0.121	604	0.011	-0.723013	29	376.921	0.0531205		yes
YDR201W	S000002609				18909	4.59	0.156	165	0.161	-0.740606	Stable	639.377	0.173626		yes
YDR202C	S000002610				40017	6.27	0.141	351	0.097	-0.204274	1058	2858.48	0.0644396		yes
YDR203W	S000002611				11606	6.48	0.082	105	-0.038	0.638095			0.512286
YDR204W	S000002612				38627	10.48	0.124	335	0.071	-0.345373			0.0631075			yes
YDR205W	S000002613				80577	7.76	0.116	724	-0.01	0.337845		1069.23	0.0822884
YDR206W	S000002614				99999	9.75	0.117	884	-0.026	-0.374095			0.0183399			yes
YDR207C	S000002615				91123	10.32	0.145	836	0.123	-1.05502		216.634	0.0286095		yes
YDR208W	S000002616				89320	10.13	0.143	779	0.052	-0.799872			0.0313757		yes
YDR209C	S000002617				15418	4.44	0.154	137	0.147	0.377372			0.318876
YDR210W	S000002618				8571	4.03	0.29	75	0.406	-1.00133	Stable	13112.9	0.445287		yes
YDR211W	S000002619				81160	4.48	0.198	712	0.127	-0.398736	Stable	33849.2	0.184317			yes
YDR212W	S000002620	yes			60480	6.45	0.244	559	0.257	-0.035063			0.395819		yes	yes
YDR213W	S000002621				100339	5.9	0.123	913	0.055	-0.528587	33	752.326	0.0245969		yes
YDR214W	S000002622				39435	7.52	0.17	350	0.132	-0.5	34	13939.2	0.301714		yes	yes
YDR215C	S000002623				15181	11.54	0	137	0				0.159093
YDR216W	S000002624				150939	6.71	0.154	1323	0.047	-0.497657	58		0.0669954		yes
YDR217C	S000002625				148396	5.06	0.121	1309	-0.006	-0.744691	Stable	400.27	0.0319274		yes
YDR218C	S000002626				48193	5.76	0.144	423	-0.009	-0.663357			0.103608		yes
YDR219C	S000002627			yes	53168	9.3	0.111	465	-0.075	-0.732688	53	1363.73	0.0783598		yes
YDR220C	S000002628				11171	10.26	0.107	97	-0.024	0.186598			0.255255
YDR221W	S000002629				79907	4.6	0.152	702	0.071	-0.55755	26	9755.8	0.0784327		yes
YDR222W	S000002630				47414	8.41	0.185	415	0.116	-0.379277	76	1010.9	0.016619		yes	yes
YDR223W	S000002631				51697	4.66	0.104	467	-0.098	-0.817987			0.0392259		yes
YDR224C	S000002632			yes	14252	10.92	0.658	131	0.714	-0.7	Stable		4.34362		yes	yes
YDR225W	S000002633			yes	13989	11.43	0.654	132	0.727	-0.315909			2.71783		yes
YDR226W	S000002634			yes	24255	6.37	0.532	222	0.579	-0.425225	217	122595	2.15571		yes	yes
YDR227W	S000002635				152060	9.77	0.136	1358	0.014	-0.883579			0.0672567		yes
YDR228C	S000002636				71898	7.81	0.169	626	0.125	-0.705272	34	2803.53	0.0274052			yes
YDR229W	S000002637				49975	4.74	0.107	453	-0.034	-0.874172	36	2835.84	0.077258		yes
YDR230W	S000002638				12904	10.57	0.095	115	0.039	-0.024348	3		0.349836
YDR231C	S000002639				23758	10.23	0.114	205	0.073	-0.826829			0.313457
YDR232W	S000002640			yes	59362	7.52	0.213	548	0.262	-0.193066		22578.2	0.13657
YDR233C	S000002641			yes	32916	9.64	0.398	295	0.455	-0.164746	Stable	37104.8	1.71776		yes
YDR234W	S000002642			yes	75150	7.36	0.2	693	0.232	-0.210678	40	7351.96	0.0902123		yes
YDR235W	S000002643				65145	8.08	0.131	544	0.007	-0.314706	90	1730.47	0.0164304
YDR236C	S000002644				24537	4.91	0.144	218	0.072	-0.063303	Stable	830.424	0.149414
YDR237W	S000002645				33099	10.47	0.173	292	0.162	-0.518151			0.181405			yes
YDR238C	S000002646	yes		yes	109018	5.42	0.218	973	0.209	-0.110997		26000.4	0.144944		yes	yes
YDR239C	S000002647				86433	6.53	0.123	787	0.003	-0.912961		154.727	0.0482718		yes
YDR240C	S000002648				56498	10.1	0.121	492	0.038	-0.555081	268	360.765	0.015126		yes
YDR241W	S000002649				11234	10.71	0.092	95	-0.119	0.102105			0.282173
YDR242W	S000002650				61410	5.15	0.134	549	0.068	-0.200911			0.0100442		yes
YDR243C	S000002651			yes	66641	9.36	0.162	588	0.104	-0.484524	31		0.0134109		yes	yes
YDR244W	S000002652				69324	4.79	0.114	612	-0.011	-0.715686	23	2071.55	0.089256		yes
YDR245W	S000002653				46748	6.87	0.127	393	0.04	-0.614249	84	6278.44	0.33927
YDR246W	S000002654				24863	9.54	0.125	219	0.066	-0.482192		3126.74	0.152956		yes	yes
YDR246W-A	S000028542				7667	10.82	0.066	66	-0.111	-0.39394
YDR247W	S000002655			yes	52136	6.88	0.169	461	0.096	-0.386768	28	783.799	0.0269836		yes	yes
YDR248C	S000002656				22174	7.17	0.161	193	0.046	-0.395855	44	503.708	0.211805		yes
YDR249C	S000002657				43789	9.12	0.115	373	-0.055	-0.196515			0.0135121
YDR250C	S000002658				10499	8.2	0.091	91	-0.134	-0.214286			0.172104		yes
YDR251W	S000002659			yes	92871	8.78	0.126	830	0.021	-0.620482	112	299.519	0.0890884		yes	yes
YDR252W	S000002660				16620	9.2	0.121	149	-0.023	-0.70604	262	1822.45	0.095035
YDR253C	S000002661				21518	10.67	0.122	191	-0.024	-0.972775			0.0358918
YDR254W	S000002662				52671	9.46	0.104	458	-0.063	-0.311572	35	606.198	0.0290921
YDR255C	S000002663				49168	8.26	0.137	421	-0.02	-0.506413			0.0747069		yes
YDR256C	S000002664				58555	7.46	0.159	515	0.065	-0.631456	31	622.843	0.019526		yes
YDR257C	S000002665				57288	4.8	0.171	494	0.105	-0.41498	Stable	4011.05	0.0131633		yes
YDR258C	S000002666			yes	91335	8.13	0.207	811	0.187	-0.405302	57	2993.36	0.0828671		yes
YDR259C	S000002667				43597	9.36	0.13	383	0.008	-1.0705	21	1350.09	0.0497998		yes
YDR260C	S000002668				19356	4.96	0.086	170	-0.02	-0.995294			0.0387744			yes
YDR261C	S000002669				63508	5.1	0.15	562	0.072	-0.303203	11	2408.22	0.068042		yes
YDR262W	S000002670				30633	5.15	0.118	272	-0.001	-0.346324	83	4845.82	0.0208177		yes
YDR263C	S000002671				49034	10.02	0.131	430	0.021	-0.232791			0.0461702
YDR264C	S000002672				85839	5.53	0.133	764	0.042	-0.008377	90	4071.95	0.168974
YDR265W	S000002673				39099	9.88	0.138	337	0.092	-0.224926	Stable		0.300949
YDR266C	S000002674			yes	72755	9.46	0.171	639	0.119	-0.84194	22	1910.56	0.0568961		yes
YDR267C	S000002675				37274	4.44	0.134	330	0.079	-0.273333	97	5637.57	0.0965183			yes
YDR268W	S000002676			yes	43015	9.91	0.126	379	0.013	-0.379683	Stable	672.127	0.143474
YDR269C	S000002677				11505	6.73	0.086	107	0.014	0.812149			0.234612
YDR270W	S000002678				109828	4.89	0.135	1004	0.074	0.213446			0.00446329		yes
YDR271C	S000002679				13616	5.84	0.113	123	0.011	0.16748			0.150068
YDR272W	S000002680				31326	6.13	0.154	274	0.027	-0.658394	298	13731.2	0.173224		yes	yes
YDR273W	S000002681				40162	4.59	0.136	365	0.04	-0.755342			0.0688963		yes
YDR274C	S000002682				13927	11.56	0.074	123	-0.066	0.128455			0.254996
YDR275W	S000002683				26581	5.1	0.116	235	-0.005	-0.043404	73	921.776	0.0470157
YDR276C	S000002684				6138	4.02	0.338	55	0.342	1.31636	77		0.998369			yes
YDR277C	S000002685				49060	9.79	0.115	433	0.003	-0.666051	28		0.0333296
YDR278C	S000002686				11913	10.68	0.098	105	-0.008	0.22381
YDR279W	S000002687			yes	39483	7.56	0.126	350	-0.052	-0.494571	31	2337.13	0.107685		yes
YDR280W	S000002688				33962	4.83	0.136	305	0.068	-0.124262		4802.93	0.15706		yes	yes
YDR281C	S000002689				11887	4.42	0.081	104	-0.071	0.125			0.438266			yes
YDR282C	S000002690				47172	6.13	0.107	414	-0.011	-0.414734			0.0515481
YDR283C	S000002691				190192	6.31	0.138	1659	0.025	-0.484991	29	279.403	0.0213223		yes
YDR284C	S000002692			yes	33514	6.42	0.156	289	0.131	0.161938		3037.98	0.250761
YDR285W	S000002693			yes	100034	6.81	0.146	875	0.022	-1.03691		390.973	0.0154848		yes
YDR286C	S000002694				13421	8.07	0.134	114	0.022	-0.418421			0.316171
YDR287W	S000002695			yes	32092	5.49	0.123	292	0.061	-0.132192			0.0585747
YDR288W	S000002696				33964	5.12	0.122	303	-0.01	-0.320132	22	2537.22	0.0574585		yes
YDR289C	S000002697				46488	4.6	0.156	409	-0.018	-0.950611	86	3930.3	0.111095		yes
YDR290W	S000002698				13049	7.2	0.18	109	0.137	0.446789
YDR291W	S000002699				123548	6.65	0.141	1077	0.051	-0.337883	16	258.916	0.0174084		yes
YDR292C	S000002700				69278	7.17	0.149	621	0.041	-0.482931	49	1997.65	0.114402
YDR293C	S000002701			yes	139953	7.67	0.186	1250	0.174	-0.70192	18	1098.09	0.0668744		yes	yes
YDR294C	S000002702				65565	8.04	0.161	589	0.115	-0.106791	32	13112.9	0.115109		yes
YDR295C	S000002703				77059	9.3	0.128	674	0.001	-0.705193	41	1498.3	0.0414949		yes
YDR296W	S000002704				26895	10.3	0.107	226	0.065	-0.795133	1417	2606.88	0.106279		yes
YDR297W	S000002705				40734	8.95	0.209	349	0.224	-0.10659	Stable	54278.1	0.268111		yes
YDR298C	S000002706			yes	22814	10.37	0.232	212	0.289	-0.093868	Stable	32362.5	0.40073			yes
YDR299W	S000002707				61203	4.51	0.206	534	0.147	-1.03352	20	15422.4	0.0238834		yes
YDR300C	S000002708				47162	6.75	0.198	428	0.17	-0.222663	Stable	10429.6	0.181303			yes
YDR301W	S000002709				153404	5.75	0.153	1357	0.073	-0.265144	Stable	639.377	0.0394554		yes	yes
YDR302W	S000002710				25262	10.19	0.147	219	0.02	0.43516	305		0.205933		yes
YDR303C	S000002711			yes	101719	8.02	0.154	885	0.076	-0.340565	25	1753.19	0.0215043		yes
YDR304C	S000002712			yes	25327	5.4	0.261	225	0.306	-0.282667			0.784323		yes
YDR305C	S000002713				24784	9.92	0.157	217	0.091	-0.546083	126	1923.06	0.207792		yes
YDR306C	S000002714			yes	54436	8.66	0.124	478	0.018	-0.301883			0.0750131		yes
YDR307W	S000002715				77569	6.77	0.137	662	0.053	0.069335	29		0.0387696
YDR308C	S000002716				16071	4.75	0.144	140	0.026	-0.506428	Stable	1390.9	0.277867		yes
YDR309C	S000002717				42852	10.28	0.152	383	0.134	-0.933681	13	1126.76	0.127709			yes
YDR310C	S000002718				118200	6.11	0.134	1062	0.051	-0.813748	12	148.811	0.0257792		yes
YDR311W	S000002719				72894	6.89	0.192	642	0.149	-0.651558	35	5145.4	0.0354254		yes
YDR312W	S000002720			yes	51856	9.79	0.16	453	0.068	-0.892715	50	1350.09	0.0239578
YDR313C	S000002721				32675	5.77	0.12	286	-0.036	-0.704545		194.712	0.0136476
YDR314C	S000002722				82042	10.25	0.143	692	-0.005	-0.648266	11	78.6235	0.0278172		yes
YDR315C	S000002723				32918	7.82	0.119	281	-0.091	-0.285053			0.0651276
YDR316W	S000002724				55589	10.18	0.15	471	0.068	-0.811677	24	503.708	0.0623998		yes
YDR317W	S000002725				47336	9.75	0.133	414	0.04	-0.296377			0.0348245
YDR318W	S000002726				42971	4.74	0.132	368	-0.025	-0.441848	104	951.716	0.0273299		yes
YDR319C	S000002727				32011	8.41	0.118	274	-0.013	0.625912	44		0.0639515
YDR320C	S000002728			yes	75019	5	0.151	668	0.039	-0.71018	22	768.103	0.0174292		yes
YDR320C-A	S000007604				8155	7.46	0.092	72	-0.023	-0.494444		966.597			yes
YDR320W-B	S000028821				5329	11.31	0.134	45	0.003	0.44
YDR321W	S000002729				41395	5.16	0.221	381	0.202	-0.067192			0.28182			yes
YDR322C-A	S000007255				10875	5.98	0.139	96	0.071	-0.372917		4590.28			yes
YDR322W	S000002730				42825	10.34	0.157	367	0.078	-0.545776	1206	7696.48	0.136799		yes
YDR323C	S000002731			yes	59443	8.4	0.128	515	0.007	-0.527573	3	768.103	0.0342659
YDR324C	S000002732				87801	6.52	0.169	776	0.095	-0.402835	46	5436.17			yes	yes
YDR325W	S000002733				117850	4.61	0.132	1035	0.03	-0.305314	23	1923.06	0.0385665		yes
YDR326C	S000002734				160577	7.47	0.146	1438	0.003	-0.701321			0.0166012		yes
YDR327W	S000002735				12303	9.97	0.101	108	0.018	-0.038889			0.87209
YDR328C	S000002736				22330	4.19	0.193	194	0.243	-0.947423			0.41255		yes	yes
YDR329C	S000002737				50675	6.29	0.098	441	-0.006	-0.349887	2	1404.44	0.0716391
YDR330W	S000002738				56736	4.38	0.16	500	0.114	-0.7212	41	6630.43	0.0397393		yes	yes
YDR331W	S000002739				47402	4.84	0.129	411	0.022	-0.248662	21	1564.44	0.165213
YDR332W	S000002740				78546	9.49	0.118	689	-0.037	-0.313062	46	172.148	0.00568117
YDR333C	S000002741				83425	5.45	0.154	723	0.058	-0.583264	19	338.778	0.0313755
YDR334W	S000002742				174529	6.17	0.145	1514	0.056	-0.753104		655.803	0.0266587		yes
YDR335W	S000002743				142116	5.07	0.154	1224	0.055	-0.180229	Stable	3497.22	0.0354805		yes
YDR336W	S000002744				35614	10.46	0.129	314	0.063	-0.350955			0.0221451
YDR337W	S000002745			yes	33057	10.72	0.132	286	0.026	-0.605594	50	6964.27	0.0807339		yes
YDR338C	S000002746				77845	5.07	0.118	695	0.05	0.156978	18	194.712			yes
YDR339C	S000002747				21610	10.64	0.154	189	0.105	-0.371429			0.493188
YDR340W	S000002748				11544	9.2	0.09	100	-0.134	0.38			0.471313
YDR341C	S000002749			yes	69524	6.77	0.285	607	0.3	-0.318946		20600.6	0.635017		yes	yes
YDR342C	S000002750			yes	62735	7.7	0.519	570	0.62	0.362456	81	7351.96	0.35365		yes
YDR343C	S000002751			yes	62705	7.7	0.519	570	0.617	0.366842			0.333184
YDR344C	S000002752				17500	8.17	0.103	147	-0.039	-0.369388			0.0807013		yes
YDR345C	S000002753			yes	62557	7.01	0.494	567	0.588	0.318695	Stable	37205.7	0.715417
YDR346C	S000002754			yes	54367	4.26	0.254	481	0.241	-0.635343	55	45224.7	0.355557		yes	yes
YDR347W	S000002755			yes	36728	9.81	0.102	321	0.009	-0.555452	44	2835.84	0.120657		yes
YDR348C	S000002756				54995	10.32	0.146	499	0.076	-1.13146	31	1484.98	0.0777462		yes
YDR349C	S000002757				64498	4.63	0.116	596	0.047	-0.021812		148.811	0.0216148
YDR350C	S000002758				79755	9.61	0	684	0				0.00664709		yes
YDR351W	S000002759				98971	8.32	0.111	864	-0.061	-0.616898			0.0178257
YDR352W	S000002760				35179	4.75	0.104	317	0.025	0.054574		6348.36	0.147372		yes
YDR353W	S000002761			yes	34238	5.8	0.315	319	0.403	-0.158307		292122	0.599183	yes	yes	yes
YDR354C-A	S000028613				5087	4.62	0.151	47	0.17	0.168085
YDR354W	S000002762			yes	41374	6.65	0.142	380	0.139	-0.045	24	1758.86	0.113987		yes	yes
YDR355C	S000002763				10627	4.7	0.071	100	-0.051	0.929			0
YDR356W	S000002764				111781	7.08	0.153	944	0.029	-1.2196	36	279.403	0.0293143		yes
YDR357C	S000002765				13957	4.87	0.136	122	-0.015	-0.670492	22	589.438	0.525986		yes
YDR358W	S000002766				62319	5.36	0.141	557	0.075	-0.57289		655.803	0.101711		yes
YDR359C	S000002767			yes	112501	9.78	0.117	982	0.034	-0.870774			0.0210631		yes
YDR360W	S000002768				15970	10.53	0	144	0				0.111633
YDR361C	S000002769				32661	4.53	0.212	283	0.12	-0.692933	169	4590.28	0.316153		yes	yes
YDR362C	S000002770				74708	6.57	0.11	672	-0.026	-0.315923	11	1125.07	0.0251012		yes	yes
YDR363W	S000002771				52541	4.79	0.144	456	0.03	-0.91886		1885.49	0.0531769		yes
YDR363W-A	S000007235				10386	4	0.188	89	0.034	-1.23933	37	5592.62			yes
YDR364C	S000002772				52047	7.2	0.136	455	-0.014	-0.844176	38	1629.89	0.0399286		yes	yes
YDR365C	S000002773			yes	72409	4.99	0.229	628	0.125	-1.29984	2	655.803	0.140232		yes
YDR366C	S000002774				15540	9.72	0.101	132	-0.088	0.9			0.960646
YDR367W	S000002775				25484	8.06	0.158	221	0.142	0.317647	173	3421.78	0.33703
YDR368W	S000002776				34755	7.13	0.26	312	0.293	-0.185897	74	14148.3	0.384972			yes
YDR369C	S000002777				96364	8.31	0.14	854	0.029	-0.663466		357.977	0.0210289		yes	yes
YDR370C	S000002778				50492	8.26	0.121	442	-0.019	-0.408597	54	1040.17	0.037503		yes	yes
YDR371C-A	S000028822				3689	10.78	0.227	34	0.308	1.1
YDR371W	S000002779				59118	8.34	0.137	511	-0.053	-0.478865	62	3049.11	0.0475539
YDR372C	S000002780			yes	39286	4.85	0.183	345	0.181	-0.330725	127	1854.04	0.196594			yes
YDR373W	S000002781				22011	4.73	0.15	190	0.029	-0.378947	34	7157.3	0.400874			yes
YDR374C	S000002782				36052	9.79	0.164	306	0.054	-0.816993			0.0834076		yes
YDR374W-A	S000113553				10244	4.49	0.097	89	-0.036	-0.551685
YDR375C	S000002783				51107	9.5	0.147	456	0.109	-0.333114		1985.27	0.0430904
YDR376W	S000002784				56237	9.6	0.15	493	0.088	-0.461866	78	1600.22	0.111432
YDR377W	S000002785			yes	11312	10.95	0.209	101	0.142	-0.293069	50	14599.4	0.62376
YDR378C	S000002786				9398	5.85	0.126	86	0.042	-0.152326			0.326173
YDR379C-A	S000007605				9352	10.89	0.161	79	0.105	-0.756962	11	861.143			yes
YDR379W	S000002787				113290	7.81	0.116	1009	-0.029	-0.76333	Stable	253.731	0.0198789		yes
YDR380W	S000002788	yes			71384	6.51	0.16	635	0.088	-0.215905	30	6559.55	0.51856		yes
YDR381C-A	S000007650				12714	10.56	0.127	114	0.039	-0.749123
YDR381W	S000002789			yes	24955	11.9	0.282	226	0.436	-0.951327			0.732814		yes
YDR382W	S000002790			yes	11050	3.89	0.762	110	0.72	-0.131818	Stable	601592	8.22416
YDR383C	S000002791				26976	4.34	0.107	238	-0.025	-0.52563			0.148456
YDR384C	S000002792				30028	4.42	0.127	275	0.127	0.365455	36		0.11607
YDR385W	S000002793		yes	yes	93288	6.25	0.8	842	0.795	-0.178385	Stable	78122.3	2.46248	yes	yes	yes
YDR386W	S000002794				72308	8.61	0.118	632	-0.004	-0.574683	20	299.519	0.0277892		yes
YDR387C	S000002795				61508	8.09	0.123	555	0.09	0.493694			0.0212643
YDR388W	S000002796			yes	52774	5.89	0.177	482	0.199	-0.479876	41	14599.4	0.229061		yes	yes
YDR389W	S000002797				73629	10.4	0.126	654	0.059	-0.864067	16	1417.94	0.0464163		yes	yes
YDR390C	S000002798				71258	4.83	0.151	636	0.053	-0.343396	47	18815.8	0.102964		yes	yes
YDR391C	S000002799				26274	6.36	0.169	232	0.108	-0.399138	40	6024.12	0.138548		yes
YDR392W	S000002800				38800	8.16	0.135	337	0.043	-0.820475	329	1707.57	0.0864089		yes
YDR393W	S000002801				53570	9.8	0.146	456	0.076	-0.747369		279.403	0.137439		yes
YDR394W	S000002802			yes	47893	5.27	0.209	428	0.231	-0.291589			0.341582			yes
YDR395W	S000002803			yes	108403	4.44	0.196	944	0.165	0.011017	196	16290.4	0.137066		yes
YDR396W	S000002804				18197	4.13	0.207	166	0.299	0.470482			0.371237
YDR397C	S000002805				16650	4.72	0.113	146	0.106	-0.520548	99	2948.57	0.573906
YDR398W	S000002806				72001	4.66	0.167	643	0.139	-0.424261		33119.4	0.141576		yes	yes
YDR399W	S000002807			yes	25191	5.48	0.286	221	0.332	-0.417647	Stable	36501.1	0.506808			yes
YDR400W	S000002808				37960	5.15	0.138	340	0.049	-0.158529	106		0.0829735		yes	yes
YDR401W	S000002809				20861	11.26	0.114	187	0.095	0.305883			0.192874
YDR402C	S000002810				56071	9.15	0.135	489	0.027	-0.092229			0.0633664
YDR403W	S000002811				61390	6.51	0.167	536	0.057	-0.372575			0.0163438		yes
YDR404C	S000002812				19058	7.83	0.152	171	0.096	-0.009357	35	6418.52	0.170846			yes
YDR405W	S000002813				30566	10.24	0.086	263	-0.033	-0.693916	5525	2169.06	0.123049		yes
YDR406W	S000002814				172254	7.87	0.183	1529	0.174	-0.170504			0.0185964
YDR406W-A	S000028543				10117	10.88	0.153	81	-0.044	0.681481
YDR407C	S000002815			yes	147660	7.5	0.142	1289	0.066	-0.18495	Stable	258.916	0.0165337		yes
YDR408C	S000002816				23540	6.4	0.119	214	0.097	-0.106542	346	3910.19	0.139798			yes
YDR409W	S000002817				100795	6.91	0.116	904	-0.011	-0.780863	7	148.811	0.0214238		yes
YDR410C	S000002818				27887	8.03	0.116	239	0.018	0.333055	249	2687.57	0.104251
YDR411C	S000002819				38130	10.44	0.103	341	0.04	-0.041642	82		0.0780587		yes
YDR412W	S000002820				27974	10.18	0.16	235	0.079	-1.41021	82	2948.57	0.229666		yes
YDR413C	S000002821				21327	8.94	0.128	191	0.054	0.806806			0.319114
YDR414C	S000002822				43230	9.6	0	362	0				0.0865292
YDR415C	S000002823				42484	5.62	0.143	374	0.062	-0.313369			0.36301		yes
YDR416W	S000002824				100228	5.02	0.133	859	0.031	-0.366007	26	2169.06	0.0445592		yes	yes
YDR417C	S000002825				13086	6.44	0.082	123	0.024	0.562602			6.24826
YDR418W	S000002826		yes	yes	17822	10.2	0.766	165	0.763	-0.336364	4849	50307.1	7.96546		yes	yes
YDR419W	S000002827				71514	8.22	0.111	632	-0.067	-0.403481	61	1860.34	0.0337675		yes	yes
YDR420W	S000002828				188945	4.54	0.099	1802	0.016	-0.257547			0.0249053
YDR421W	S000002829				108204	6.16	0.115	950	0.015	-0.543684	4	319.3	0.0284538		yes
YDR422C	S000002830				91070	6.56	0.131	815	0.018	-0.766626	23	622.843	0.0128499		yes
YDR423C	S000002831				45751	7.03	0.111	409	0.019	-0.661369	26	622.843	0.0878954		yes
YDR424C	S000002832				10441	9.03	0.164	92	0.11	-0.279348	10	1308.97	0.323009
YDR425W	S000002833				70740	7.02	0.152	625	0.096	-0.4096	54	1797.08	0.0519711		yes
YDR426C	S000002834				14613	8.11	0.205	125	0.174	0.6896			0.173479
YDR427W	S000002835			yes	45782	5.56	0.218	393	0.14	-0.303054	116	12445.9	0.210691		yes	yes
YDR428C	S000002836				29991	5.07	0.142	261	0.048	-0.209195			0.269671			yes
YDR429C	S000002837			yes	30501	6.78	0.249	274	0.298	-0.683212			0.749374		yes	yes
YDR430C	S000002838				112179	6.38	0.15	989	0.063	-0.431041		6139.31	0		yes
YDR431W	S000002839				12389	10.59	0.098	103	-0.065	0.123301			0.351967
YDR432W	S000002840			yes	45407	5.35	0.359	414	0.494	-1.09541		78656.5	0.410252		yes	yes
YDR433W	S000002841				15602	3.7	0.091	146	0.018	0.595205			2.098		yes	yes
YDR434W	S000002842				60814	4.53	0.144	534	0.013	-0.093259	83	7523.61	0.0440922		yes
YDR435C	S000002843				37694	7.34	0.122	328	0.088	-0.202439			0.0654199			yes
YDR436W	S000002844				78491	10.01	0.109	710	0.011	-0.722535	43	189.135	0.0127654		yes
YDR437W	S000002845				16089	4	0.101	140	-0.017	0.226429	Stable	752.326	0.15977
YDR438W	S000002846				41384	6.04	0.113	370	0.045	0.727297			0
YDR439W	S000002847				39354	10.34	0.104	347	-0.07	-1.02161	38	1390.9	0.0531879
YDR440W	S000002848				66201	9.76	0.126	582	0.007	-0.614433	63	2156.94	0		yes
YDR441C	S000002849				19986	4.68	0.139	181	0.102	0.212155	28	936.776	0.142582			yes
YDR442W	S000002850				14457	8.5	0.068	130	-0.04	0.220769			0
YDR443C	S000002851				159999	5.57	0.125	1420	0.019	-0.457958			0.0359077		yes
YDR444W	S000002852				78108	8.64	0.106	687	-0.016	-0.500146	4	2071.55	0		yes
YDR445C	S000002853				15389	7.97	0.111	135	-0.066	0.391852			0.332587
YDR446W	S000002854				34113	8.54	0.112	302	-0.08	-0.906954			0
YDR447C	S000002855			yes	15803	11.28	0.757	136	0.793	-0.794118	140	30541.7	3.37709			yes
YDR448W	S000002856				50569	6.64	0.119	434	0.013	-0.739862	59	1720.43	0		yes
YDR449C	S000002857				52418	9.71	0.181	440	0.072	-0.627727	34	7523.61	0.0256161		yes	yes
YDR450W	S000002858		yes	yes	17037	11.06	0.775	146	0.777	-0.70137	63	48149	2.93681		yes	yes
YDR451C	S000002859				39598	10.75	0.133	353	0.101	-0.78017	3		0.0149514		yes	yes
YDR452W	S000002860				78344	6.85	0.149	674	0.07	-0.623739	9	319.3	0.182398		yes
YDR453C	S000002861			yes	21615	7.34	0.273	196	0.282	-0.104592	149	4824.36	0.200236		yes
YDR454C	S000002862				20637	7.31	0.314	187	0.361	-0.392513	Stable	20507.3	1.24879		yes	yes
YDR455C	S000002863				10691	6.75	0.107	102	0.022	-0.015686			0.842422
YDR456W	S000002864				70147	4.5	0.156	633	0.139	0.384834	147	521.132	0.045791		yes
YDR457W	S000002865			yes	374180	4.92	0.155	3268	0.058	-0.296695	46	357.977	0.00867691		yes
YDR458C	S000002866				76376	7.78	0.129	663	-0.007	-0.848718	28	1253.62	0.137311		yes
YDR459C	S000002867				42922	8.32	0.117	374	0.032	0.073797			0.0118472
YDR460W	S000002868				38128	5.96	0.141	321	0.081	-0.810592	82	3049.11	0.0983873		yes
YDR461C-A	S000087209				9103	6.8	0.102	80	0.036	-1.35
YDR461W	S000002869				3926	8.41	0.557	36	0.636	-0.397222	93	28940.6	1.11746
YDR462W	S000002870				17342	11.27	0.109	147	0.103	-0.753061	8	6278.44	0.384957		yes	yes
YDR463W	S000002871				58087	7.49	0.145	519	0.073	-0.710405	23	1308.97	0.186394	yes	yes	yes
YDR464C-A	S000028614				6861	10.38	0.072	62	-0.091	0.377419
YDR464W	S000002872			yes	161596	9.69	0.141	1435	0.051	-1.08467			0.0944901
YDR465C	S000002873				47469	4.27	0.176	412	0.098	-0.46068	69	1603.79	0.300807		yes	yes
YDR466W	S000002874				100475	10.32	0.108	898	-0.034	-0.619711			0.0184755		yes
YDR467C	S000002875				12180	8.63	0.095	108	0.039	1.01204			0.471602
YDR468C	S000002876				25817	4.31	0.187	224	0.174	-0.705804			0.28515			yes
YDR469W	S000002877				19446	4.54	0.106	175	-0.107	-0.932	179	936.776	0.21734
YDR470C	S000002878				57543	6.8	0	502	0				0.0487478
YDR471W	S000002879		yes	yes	15505	11.16	0.517	136	0.593	-0.556618		22898.8	5.01823		yes	yes
YDR472W	S000002880				31721	7.47	0.129	283	0.124	-0.346643		8349.1	0.103624		yes	yes
YDR473C	S000002881				55870	9.01	0.13	469	-0.056	-1.17527		432.397	0.0502987		yes
YDR475C	S000002883				98690	10.38	0.114	876	0.017	-0.8629			0.119688		yes
YDR476C	S000002884				25265	6.51	0.099	224	0.098	0.265625	50	2120.45	0.0847856		yes	yes
YDR477W	S000002885			yes	72045	6.65	0.188	633	0.119	-0.568878	34	589.438	0.059816		yes	yes
YDR478W	S000002886				22541	10.42	0.109	198	0.007	-0.854545	75	172.148	0.150333		yes
YDR479C	S000002887				63542	6.08	0.109	554	0.01	-0.329964	52	5040.26	0.0219346
YDR480W	S000002888				36879	7.39	0.135	323	0.06	-0.976471	40	1308.97	0.133417		yes	yes
YDR481C	S000002889			yes	63004	5.39	0.159	566	0.107	-0.40424	3	3060.23	0.11248
YDR482C	S000002890				15762	10.44	0.056	135	-0.081	-1.4363	2	555.549	0.164097		yes
YDR483W	S000002891			yes	51386	5.17	0.279	442	0.276	-0.574434	2	13025.3	0.688433		yes
YDR484W	S000002892				74332	5.54	0.144	641	-0.012	-0.509204	29	3126.74	0.00883599		yes
YDR485C	S000002893			yes	90579	4.93	0.137	795	0.003	-1.1239	1855	357.977	0.0287468		yes
YDR486C	S000002894				25861	4.25	0.136	229	0.025	-0.891266	191	2108.25	0.171851		yes
YDR487C	S000002895			yes	22567	5.61	0.198	208	0.22	-0.229327	20	5458.44	0.403726		yes	yes
YDR488C	S000002896				60074	5.1	0.08	533	0.003	-0.407692	55	752.326	0.0104215		yes
YDR489W	S000002897				33947	4.53	0.164	294	0.15	-0.432993			0.0674034		yes	yes
YDR490C	S000002898				86252	10.02	0.108	766	-0.002	-0.541123	13		0.023753		yes	yes
YDR491C	S000002899				18825	10.36	0.081	163	-0.071	0.142945			0.138931
YDR492W	S000002900				36491	8.47	0.193	316	0.203	0.397785	49		0.0459219		yes
YDR493W	S000002901				13927	10.67	0.121	123	0.012	-0.786992	210	279.403	0.331971			yes
YDR494W	S000002902				41216	10.77	0.129	361	0.038	-0.893352			0.106487
YDR495C	S000002903				116921	4.87	0.125	1011	-0.033	-0.403363	54	2265.49	0.027041		yes
YDR496C	S000002904			yes	75105	6.88	0.247	656	0.224	-0.593445		21522.2	0.296535		yes
YDR497C	S000002905			yes	63569	6.51	0.195	584	0.268	0.379795	59		0.060841
YDR498C	S000002906				43882	5.92	0.14	383	0.043	-0.3	39	4910.37	0.0138217		yes	yes
YDR499W	S000002907				86424	5.91	0.119	747	-0.013	-0.254886	14	606.198	0.0053704
YDR500C	S000002908			yes	9868	12.32	0.711	88	0.774	-1.17727	53	19673.2	0.35867	yes	yes
YDR501W	S000002909				58202	10	0.141	521	0.062	-0.609981			0.0374165		yes
YDR502C	S000002910			yes	42256	5.06	0.498	384	0.588	-0.305208		22035.3	0.661538		yes	yes
YDR503C	S000002911				31586	8.25	0.111	274	0.016	0.274087		299.519	0.0729435
YDR504C	S000002912				15580	9.41	0.21	127	0.074	0.837795			1.14426			yes
YDR505C	S000002913				95347	6.65	0	841	0		21	258.916	0.0408198		yes
YDR506C	S000002914				69281	6.37	0.141	608	0.071	-0.301974	10	589.438	0.0291473		yes
YDR507C	S000002915				129857	10	0.158	1142	0.104	-0.796147		736.465	0.0743125		yes
YDR508C	S000002916				73597	7.67	0.196	663	0.218	0.110709		10634.4	0.194846
YDR509W	S000002917				14111	10.94	0.149	115	0.069	0.532174			0.86732
YDR510C-A	S000028615				4417	9.45	0.09	38	-0.19	0.55
YDR510W	S000002918				11597	4.76	0.306	101	0.412	-0.848515	7	2937.35	1.48222		yes	yes
YDR511W	S000002919			yes	15783	9.96	0.135	133	0.108	-0.818797	27	194.712	0.164465		yes	yes
YDR512C	S000002920				21071	8.6	0.077	187	-0.148	-0.571658			0.095309
YDR513W	S000002921				15861	7.34	0.212	143	0.241	0.024476	Stable	31400.1	0.451113			yes
YDR514C	S000002922				55489	9.16	0.11	483	-0.032	-0.463561	35	124.51	0.0455587
YDR515W	S000002923			yes	50943	10.11	0.156	447	0.047	-1.14049	24	861.143	0.0307813		yes
YDR516C	S000002924			yes	55920	6.22	0.178	500	0.203	-0.2314	31	10566	0.0994711	yes	yes	yes
YDR517W	S000002925				41119	4.95	0.129	372	0.134	-0.401075	61	2733.41	0.220455		yes	yes
YDR518W	S000002926				58982	4.63	0.2	517	0.157	-0.17118			0.221971		yes
YDR519W	S000002927				14487	5.23	0.189	135	0.185	0.357778	Stable	5402.82	0.255321		yes
YDR520C	S000002928				88647	7.9	0.118	772	-0.061	-0.434715	16	936.776	0.0175905		yes	yes
YDR521W	S000002929				12690	5.86	0.122	111	0.113	0.572973
YDR522C	S000002930				55939	7.02	0.16	502	0.068	-0.173108		238.012
YDR523C	S000002931				55704	7.65	0.142	490	0.053	-0.391021			0.0241664		yes
YDR524C	S000002932				54494	10.25	0.145	482	0.004	-0.423859		395.628	0.0320518
YDR524C-A	S000028616				4661	6.24	0.156	39	0.232	2.05385
YDR524C-B	S000028739				6324	11.82	0.762	66	0.801	0.590909
YDR524W-C	S000028740				3534	11.01	0.133	29	0.077	0.368965
YDR525W	S000002933				12526	12.34	0.082	109	-0.062	-0.763303			0.244382		yes
YDR525W-A	S000007236				9180	6.5	0.137	79	0.018	0.503797	224	20406.6
YDR526C	S000002934				16915	4.4	0.103	156	0.052	0.76218			0.308512
YDR527W	S000002935				50192	4.63	0	439	0		61	688.352	0.138393		yes
YDR528W	S000002936				47578	6.72	0.142	423	0.058	-0.753192	55	258.916	0.0110803			yes
YDR529C	S000002937			yes	14565	5.76	0.197	127	0.252	-0.303937		10077.5	0.677809			yes
YDR530C	S000002938				36841	5.3	0.141	325	0.082	-0.501846	36	1771.62	0.151008			yes
YDR531W	S000002939				40903	6.35	0.142	367	0.07	-0.253406		6185.58	0.176647			yes
YDR532C	S000002940				44674	4.61	0.111	385	-0.108	-0.609351	145	376.921	0.0143587		yes
YDR533C	S000002941			yes	25670	5.2	0.236	237	0.18	-0.261603	Stable	357.977	0.189373		yes	yes
YDR534C	S000002942				52490	4.25	0.259	528	0.406	-0.064584			0.0563368
YDR535C	S000002943				18556	8.86	0.095	166	-0.006	0.322289
YDR536W	S000002944				63531	6.51	0.188	569	0.205	0.095255			0.0129159
YDR537C	S000002945				21658	8.18	0.099	201	0.019	0.349254			0.0899405
YDR538W	S000002946				26733	10.43	0.133	242	0.09	0.136777	27	1746.07	0.114214			yes
YDR539W	S000002947				56163	6.02	0.158	503	0.097	-0.123261	42	861.143	0.0581771		yes	yes
YDR540C	S000002948				21518	10.15	0.144	179	0.029	-0.952514	6	172.148	0.0692149		yes
YDR541C	S000002949				38586	6.51	0	344	0				0.0327808		yes	yes
YDR542W	S000002950				12834	5.67	0.625	120	0.696	0.318333			0.00930504
YDR543C	S000002951				11349	10.08	0.131	99	-0.132	-0.215152			0.0245608
YDR544C	S000002952				15912	10.49	0.185	142	0.343	-0.425352			0.0223608
YDR545C-A	S000028617				18437	10.27	0.085	159	0.07	0.354088
YDR545W	S000002953				203779	7.49	0.104	1796	0.034	-0.370991			0.0108299		yes
YEL001C	S000000727				24992	4.5	0.16	225	0.086	-0.02	237	7108.89	0.581385		yes	yes
YEL002C	S000000728		yes		49391	5.76	0.174	430	0.101	-0.331861		14902.6	0.532259
YEL003W	S000000729				12994	8.39	0.175	111	0.109	-0.814414	Stable	1655.89	0.866707
YEL004W	S000000730				39266	10.21	0.101	342	-0.053	0.377193	49		0.158449
YEL005C	S000000731				31364	6.19	0.119	282	-0.034	-0.412411	75		0.0456539		yes
YEL006W	S000000732				36960	10.55	0.107	335	0.025	0.01791	10	1629.89	0.0404015
YEL007W	S000000733				72533	7.18	0.141	666	0.043	-0.85	8	1707.57	0.0839628		yes
YEL008C-A	S000028618				3449	8.68	0.088	30	0.029	-0.336667
YEL008W	S000000734				14022	8.99	0.097	126	0.04	0.350794	341		0.118812		yes
YEL009C	S000000735				31310	4.93	0.233	281	0.246	-0.601424	5		0.474871		yes	yes
YEL009C-A	S000028741				15939	10.83	0.128	135	0.094	-0.045185
YEL010W	S000000736				13523	9.37	0.079	116	-0.149	0.15431			0.296001		yes
YEL011W	S000000737				81115	6.12	0.177	704	0.106	-0.414205		1225.72	0.172622		yes
YEL012W	S000000738				24633	3.91	0.132	218	-0.085	-0.770642	87	1590.7	0.202905		yes
YEL013W	S000000739				63207	4.86	0.186	578	0.15	-0.11782	103	5682.63	0.311639		yes
YEL014C	S000000740				12209	8.81	0.108	101	-0.088	0.332673			0.773475
YEL015W	S000000741			yes	61340	6.34	0.153	551	0.075	-0.535753	61	2343.07	0.206149		yes	yes
YEL016C	S000000742				57354	5.52	0.114	493	0.003	-0.346653	7		0.088388		yes
YEL017C-A	S000002103				4848	12.09	0.544	43	0.633	1.0093	Stable	74715.5	19.308
YEL017W	S000000743				38234	4.7	0.124	337	0.063	-0.317211	77	1295.19	0.142825		yes
YEL018C-A	S000028742				19365	8.32	0.108	177	0.086	1.13107
YEL018W	S000000744				31644	8.9	0.117	279	0.094	-0.535842	81	936.776	0.10397		yes
YEL019C	S000000745				30354	4.9	0.161	267	0.052	-0.605244	121	2801.8	0.117726		yes
YEL020C	S000000746				61288	7.64	0.116	560	0.066	-0.059286			0.034118		yes
YEL020C-B	S000028544				7490	8.22	0.216	65	0.209	0.484615
YEL020W-A	S000007256				10202	8.17	0.219	87	0.29	-0.848276
YEL021W	S000000747			yes	29239	7.37	0.18	267	0.209	-0.240075			0.157937		yes
YEL022W	S000000748				165666	4.88	0.154	1459	0.06	-0.232351	16	7696.48	0.0456093		yes
YEL023C	S000000749				78319	6.56	0.13	682	0.014	-0.56393			0.046044		yes
YEL024W	S000000750			yes	23365	8.07	0.327	215	0.36	-0.087907			0			yes
YEL025C	S000000751				136068	8.07	0.128	1188	0.008	-0.167593			0.0342393		yes
YEL026W	S000000752			yes	13569	7.9	0.635	126	0.666	0.234127			1.92174
YEL027W	S000000753				16350	7.93	0.584	160	0.693	1.20188		8450.96	1.73916
YEL028W	S000000754				17360	9.74	0.108	153	-0.083	-0.10719			0.271242
YEL029C	S000000755				35559	6.51	0.14	312	0.027	-0.141346	17		0.0977318			yes
YEL030C-A	S000028619				11238	10.11	0.09	104	0.035	0.530769
YEL030W	S000000756			yes	70084	6.14	0.202	644	0.196	-0.324534			0.0685487
YEL031W	S000000757			yes	135267	6.56	0.257	1215	0.278	0.010124	Stable	1872.93	0.0643686		yes
YEL032C-A	S000028620				6690	10.76	0.068	53	-0.216	-0.366038
YEL032W	S000000758			yes	107516	5.19	0.184	971	0.2	-0.473223	31	35100	0.193751		yes	yes
YEL033W	S000000759				16094	10.68	0.072	139	-0.229	0.123741			2.5428
YEL034C-A	S000028743				22705	5.46	0.172	200	0.176	0.1475
YEL034W	S000000760	yes		yes	17114	4.64	0.814	157	0.783	-0.382803			6.10091	yes	yes	yes
YEL035C	S000000761				19335	10.05	0.074	166	-0.006	-0.481325			0.112026
YEL036C	S000000762			yes	58182	5.04	0.157	500	0.181	-0.7466			0.272654
YEL037C	S000000763				42366	4.07	0.164	398	0.191	-0.452513		10895.7	0.228873		yes	yes
YEL038W	S000000764				25187	5.36	0.125	227	0.11	-0.295595		2847.16	0.190414			yes
YEL039C	S000000765			yes	12532	10.4	0.183	113	0.128	-0.90177	236	1308.97	0.391407
YEL040W	S000000766				49906	4.45	0.235	467	0.265	-0.352463	22		0.592203		yes
YEL041W	S000000767				55873	5.61	0.11	495	-0.041	-0.274546	70	299.519	0.0691618
YEL042W	S000000768			yes	56821	5.07	0.227	518	0.237	-0.214093	2	8681.52	0.277404		yes
YEL043W	S000000769				106132	7.93	0.149	956	0.113	-0.683996	23	148.811	0.0556231		yes
YEL044W	S000000770				18533	11.05	0.106	166	0.067	-0.826506	Stable	1720.43	0.209776
YEL045C	S000000771				16468	10.49	0.101	141	0.033	0.586525			0.274458
YEL046C	S000000772			yes	42815	6.24	0.33	387	0.47	-0.164341	1367	106018	0.434873	yes	yes	yes
YEL047C	S000000773			yes	50844	6.27	0.26	470	0.351	-0.135106	201	7622.25	0.249539		yes
YEL048C	S000000774				17354	4.47	0.144	152	0.03	0.065789	607	8655.81	0.178802		yes
YEL049W	S000000775				12819	5.04	0.604	120	0.699	0.234167			0.0120444
YEL050C	S000000776			yes	43786	11.5	0.172	393	0.214	-0.576845	79	1577.59	0.0701304			yes
YEL050W-A	S000028545				7510	9	0.093	63	-0.099	0.798413
YEL051W	S000000777	yes		yes	29194	5.71	0.322	256	0.359	-0.617969		8502.03	0.618018			yes
YEL052W	S000000778				58264	8.64	0.139	509	0.024	-0.345973	65	3573.31	0.077912		yes
YEL053C	S000000779				84302	5.72	0.153	733	0.061	-0.206685		1972.87	0.0911598		yes
YEL053W-A	S000028744				12413	8.07	0.09	115	0.017	0.62
YEL054C	S000000780			yes	17822	10.2	0.605	165	0.66	-0.336364	10	68483.8	4.95991	yes	yes	yes
YEL055C	S000000781			yes	115893	5.07	0.153	1022	0.057	-0.292564	32	4485.08	0.159064		yes	yes
YEL056W	S000000782				45060	4.56	0.15	401	0.066	-0.515212			0.245174		yes	yes
YEL057C	S000000783				27228	10.56	0.154	233	0.075	-0.38412			0.285033
YEL058W	S000000784			yes	62066	5.78	0.156	557	0.166	-0.158348	43	14690.1	0.171642		yes	yes
YEL059C-A	S000002954				8415	5.82	0.083	74	-0.025	-0.516216		357.977	0.0948433
YEL059W	S000000785				11341	7.61	0.087	102	0.016	0.790196			0.218047
YEL060C	S000000786				69621	6.37	0.3	635	0.371	-0.660315	3	1603.79	0.178974		yes	yes
YEL061C	S000000787				113310	8.17	0.142	1000	0.033	-0.6988	25	238.012	0.0555508		yes
YEL062W	S000000788				69858	8.62	0.132	615	0.041	-0.352033	14	319.3	0.0534776		yes
YEL063C	S000000789				65785	8.58	0.218	590	0.255	0.331864	29		0.0946922
YEL064C	S000000790				53323	8.46	0.12	480	0.047	0.3875			0.0751373
YEL065W	S000000791				70561	8.06	0.191	628	0.231	0.477866			0.274348
YEL066W	S000000792				20698	7.88	0.141	179	0.092	-0.534078	3	1155.25	0.274151		yes	yes
YEL067C	S000000793				21721	10.02	0.089	195	-0.004	0.095898			0.220063		yes
YEL068C	S000000794				12910	6.09	0.129	110	-0.046	-0.586364		951.716	0.374475
YEL069C	S000000795				62734	7.19	0.193	564	0.231	0.347695			0.0351742
YEL070W	S000000796				56470	6.09	0.259	502	0.32	-0.21255	227	124.51	0.0153742
YEL071W	S000000797	yes		yes	55225	6.88	0.22	496	0.215	-0.263508	56	12967	0.191353	yes	yes	yes
YEL072W	S000000798				26815	8.37	0.124	231	-0.068	-0.322511			0.0211022
YEL073C	S000000799				11960	4.08	0.098	107	-0.043	0.07757			0.130917
YEL074W	S000000800				13062	10.56	0.11	112	-0.016	-0.645536			0.0142537
YEL075C	S000000801				13994	8.4	0.157	122	0.083	-0.481147			0.00494389
YEL075W-A	S000002956				22796	11.62	0.094	203	0.036	-0.043842
YEL076C	S000000802				24465	7.72	0.115	216	0.043	-0.310185			0.00567091
YEL076C-A	S000002955				24170	7.61	0.108	216	0.06	-0.296759			0.00558878
YEL077C	S000006409				143091	7.14	0.105	1277	0.052	-0.443461			0.00163014
YEL077W-A	S000028621				18618	10.27	0.089	160	0.079	0.39125
YER001W	S000000803				88529	7.23	0.164	762	0.05	-0.568898	215	1784.37	0.140223		yes
YER002W	S000000804			yes	26901	10.07	0.18	231	0.114	-1.24242	37	2864.13	0.38068
YER003C	S000000805			yes	48188	5.86	0.288	429	0.288	-0.48951	29	5222.31	0.284769	yes		yes
YER004W	S000000806			yes	25086	10.03	0.119	231	0.132	-0.124675		1336.42	0.310772		yes	yes
YER005W	S000000807				71851	6.19	0.119	630	0.005	-0.443175	35	450.486	0.0249866		yes
YER006C-A	S000028745				12380	10.69	0.124	105	-0.097	-0.215238
YER006W	S000000808	yes		yes	57708	9.64	0.21	520	0.215	-0.576346	738	7133.08	0.325216		yes	yes
YER007C-A	S000002957			yes	20277	7.05	0.235	181	0.197	-0.18453	74	4215.13	0.39403			yes
YER007W	S000000809				59257	8.91	0.123	518	0.037	-0.373745	22	2144.79	0		yes
YER008C	S000000810				154694	5.24	0.149	1336	0.088	-0.694611	29	376.921	0.046247		yes
YER009W	S000000811			yes	14453	4.35	0.326	125	0.357	-0.3872			0.675538			yes
YER010C	S000000812				25563	7.43	0.117	234	0.042	-0.055983	21	845.819	0.223552			yes
YER011W	S000000813				24906	4.49	0.609	254	0.693	0.022835	2	622.843	0.732667			yes
YER012W	S000000814			yes	22516	6.15	0.204	198	0.168	-0.360606	1131	21778.3	0.497115			yes
YER013W	S000000815				130010	7.79	0.13	1145	0.016	-0.471528	45	906.714	0.0187131		yes	yes
YER014C-A	S000007590				18006	7.38	0.184	153	0.185	-0.043137
YER014W	S000000816				59702	10.05	0.124	539	0.086	-0.319666	151	5347.39	0.11328		yes
YER015W	S000000817				83437	7.7	0.166	744	0.078	-0.172312	26	357.977	0		yes
YER016W	S000000818				38361	5.16	0.101	344	-0.064	-0.616279	56	3632.07	0.168814		yes
YER017C	S000000819			yes	84543	9.94	0.14	761	0.115	-0.362943	45	3870.07	0.0351959
YER018C	S000000820				25244	6.91	0.064	221	-0.031	-0.568778	167	3280.56	0.0681147
YER019C-A	S000002127				9606	11.24	0.206	88	0.357	0.030682	20	414.115	1.11845
YER019W	S000000821				53940	7.5	0.134	477	0.161	-0.205241	58	2169.06			yes	yes
YER020W	S000000822			yes	50447	6.39	0.1	449	0.06	-0.543653	16	4569.18	0.0578655		yes
YER021W	S000000823				60392	5.37	0.183	523	0.119	-0.343404	23	16666.9	0.345589		yes	yes
YER022W	S000000824				78475	5.08	0.151	687	0.031	-0.565357	39	3649.75	0.0993541		yes
YER023C-A	S000028622				7439	8.09	0.118	70	0.103	-0.011429
YER023W	S000000825			yes	30132	5.29	0.21	286	0.278	0.109441	Stable	43518.9	0.34908		yes	yes
YER024W	S000000826				103333	6.25	0.149	923	0.066	-0.507692	83	319.3	0.0420583		yes
YER025W	S000000827	yes		yes	57865	6.77	0.333	527	0.376	-0.226945		20769.5	0.535108		yes	yes
YER026C	S000000828			yes	30804	6.23	0.177	276	0.147	0.164855			0.245221
YER027C	S000000829				46648	4.54	0.141	417	0.018	-0.816307	34	3592.86	0.0996515			yes
YER028C	S000000830				43119	10.74	0.105	394	0.033	-0.69797						yes
YER029C	S000000831				22379	11.15	0.094	196	-0.065	-1.0352	Stable	861.143
YER030W	S000000832				17462	4.27	0.246	153	0.214	-1.78497	Stable	622.843	0.457322		yes
YER031C	S000000833				24469	4.81	0.156	223	0.094	-0.534081	77	5955.33				yes
YER032W	S000000834				98811	7.54	0.14	876	0.031	-0.953995	3		0.0524584			yes
YER033C	S000000835				119349	4.58	0.138	1076	-0.007	-1.08857			0.0204164		yes
YER034W	S000000836				21190	5.81	0.091	185	-0.125	-1.18595	60	1098.09	0.181002
YER035W	S000000837				16071	10.93	0.095	145	-0.054	-1.04759	52	538.41			yes
YER036C	S000000838	yes		yes	68377	6.48	0.372	610	0.431	-0.367541	53	17635.8	0.446173		yes	yes
YER037W	S000000839				37719	5.14	0.162	321	0.039	-0.523987	36	194.712			yes
YER038C	S000000840				53771	4.99	0.156	464	-0.027	-0.418319	172		0.0402278
YER038W-A	S000028746				14348	9.31	0.151	126	0.165	-0.480159
YER039C	S000000841				27687	8.74	0.119	249	0.109	0.666265			0.0509104
YER039C-A	S000007226			yes	7986	7.92	0.107	72	0.015	0.656944		98.9415
YER040W	S000000842				79382	10.39	0.112	730	0.014	-0.809452	3	589.438	0.0178766		yes
YER041W	S000000843				87364	7.26	0	759	0		18	130.69	0.0270851		yes
YER042W	S000000844				21141	6.99	0.168	184	0.026	-0.682609	145	3071.34	0.487896			yes
YER043C	S000000845	yes		yes	49125	6.2	0.641	449	0.662	0.003786			1.75656		yes	yes
YER044C	S000000846				17135	10.2	0.353	148	0.508	0.331081	3	376.921
YER044C-A	S000001954				48214	10.38	0.118	408	0.008	-0.200245			0.0467677
YER045C	S000000847				54592	8.09	0.16	489	0.114	-0.743763			0.0237889
YER046W	S000000848				16598	8.42	0.116	143	0.056	-0.493007			0.205312
YER046W-A	S000028747				12722	7.04	0.117	109	-0.023	-0.182569
YER047C	S000000849			yes	100331	9.76	0.131	897	0.062	-0.73835	34	299.519	0.0235464		yes
YER048C	S000000850				44855	5.61	0.186	391	0.102	-0.840665			0.244373		yes
YER048W-A	S000007237				11266	11.14	0.202	94	0.29	-0.757447		2443.57
YER049W	S000000851				74041	5.12	0.255	644	0.258	-0.621273	35	8914	0.203366		yes	yes
YER050C	S000000852				15835	11.53	0.137	138	0.082	-0.741304	66	1211.71			yes
YER051W	S000000853				56530	6.74	0.126	492	-0.048	-0.538618	38	783.799			yes
YER052C	S000000854	yes		yes	58109	6.64	0.258	527	0.262	-0.102657	78	48149			yes	yes
YER053C	S000000855				33528	10.19	0.158	300	0.103	0.030333			0.0486651
YER053C-A	S000007523				4459	7.53	0.381	37	0.4	0.383784	Stable	2360.89
YER054C	S000000856				62318	9.4	0.136	548	0.001	-0.869343	40	124.51	0.0238281		yes
YER055C	S000000857			yes	32266	5.99	0.192	297	0.203	0.09697			0.634595	yes		yes
YER056C	S000000858				58201	4.96	0.202	533	0.238	0.486867	30		0.0251337		yes
YER056C-A	S000002135	yes		yes	13639	11.56	0.763	121	0.776	-0.77438	102	23561.8	0.951302	yes		yes
YER057C	S000000859			yes	13906	5.19	0.307	129	0.376	0.179845	Stable	672.127	0.524378		yes
YER058W	S000000860				12281	10.15	0.086	107	-0.023	-0.897196
YER059W	S000000861				47007	6.14	0.107	420	-0.018	-0.710952	52	1239.69			yes
YER060W	S000000862				58050	5.31	0.142	528	0.093	0.47822			0.0367201
YER060W-A	S000002958				57327	4.94	0.168	530	0.17	0.520754			0.0793558
YER061C	S000000863				47555	8.26	0	442	0		Stable	1655.89	0.0821573		yes
YER062C	S000000864			yes	27814	6.07	0.292	250	0.34	-0.282	Stable	4996.85	1.26576		yes	yes
YER063W	S000000865				24137	7.54	0.19	218	0.264	-1.21697	63	6583.15	0.280874		yes
YER064C	S000000866				56638	9.91	0.133	505	0.054	-0.559208	2	1733.26			yes	yes
YER065C	S000000867				62408	6.38	0.251	557	0.268	-0.423339					yes
YER066C-A	S000002959				19854	10.2	0.162	166	0.114	0.172289			0.285532
YER066W	S000000868				20686	6.23	0.135	185	0.068	-0.064324			0.125607		yes
YER067C-A	S000028748				12901	10.55	0.105	107	0.041	0.711215
YER067W	S000000869				18989	6.15	0.208	161	0.055	-0.937267	Stable	8450.96	0.181949
YER068C-A	S000028749				15999	4.18	0.092	143	-0.091	0.348252
YER068W	S000000870				65354	8.04	0.151	587	0.075	-0.73356	25	4276.97	0.0124387			yes
YER069W	S000000871	yes			94868	8.4	0.198	863	0.201	-0.165817		1183.57	0.0242809		yes
YER070W	S000000872			yes	99560	6.12	0.312	888	0.332	-0.33232	77	292505	0.0193341		yes	yes
YER071C	S000000873				14498	4.77	0.134	126	0.02	-0.577778	67	799.416	0.217425		yes
YER072W	S000000874				14371	11.31	0.137	129	0.18	0.392248		12073.8			yes	yes
YER073W	S000000875			yes	56693	8.32	0	520	0		64	23316.9		yes	yes
YER074W	S000000876		yes	yes	15329	11.29	0.816	135	0.828	-0.702963			1.31091		yes	yes
YER074W-A	S000007651				9436	10.37	0.089	85	0.018	0.795294
YER075C	S000000877				105224	7.45	0	928	0		38	768.103				yes
YER076C	S000000878				33466	4.55	0.136	302	0.068	-0.220861			0.0255212		yes
YER076W-A	S000028750				13260	10.82	0.092	115	-0.028	0.209565
YER077C	S000000879				79547	10.21	0.119	688	0.002	-0.381395	41	432.397	0.0315646		yes
YER078C	S000000880				57989	6.52	0.161	511	0.124	-0.399804	28	5083.79	0.0539097		yes
YER078W-A	S000028546				6263	8.83	0.086	54	0.053	0.857407
YER079C-A	S000028751				12599	10.43	0.073	112	-0.027	0.924107
YER079W	S000000881				23197	10.02	0.166	210	0.062	-1.09762	42	1885.49			yes
YER080W	S000000882				72414	9.15	0.199	627	0.141	-0.581659	40	8197.04	0.101548		yes
YER081W	S000000883				51193	5.37	0.328	469	0.391	-0.050746	192	7671.71			yes
YER082C	S000000884			yes	62316	10.27	0.161	554	0.11	-0.722744	54	5795.78	0.126101		yes
YER083C	S000000885				31493	10.29	0.118	285	0.087	-0.055439			0.107568		yes
YER084W	S000000886				14313	10.82	0.086	128	0.021	-0.158594	17	299.519	0.0836789
YER084W-A	S000028752				20288	9.42	0.116	170	0.073	0.152941
YER085C	S000000887				20484	10.88	0.089	173	0.002	-0.517341			0.0730714		yes
YER086W	S000000888			yes	63831	8.84	0.312	576	0.364	-0.166667	44	11874.8	0.236543		yes
YER087C-A	S000028753				20007	7.02	0.082	183	-0.079	0.544262	55	216.634	0.28105			yes
YER087C-B	S000002128				8711	11.31	0.183	82	0.195	0.036586
YER087W	S000000889				65880	7.36	0.13	576	0.004	-0.507986	3	477.284			yes
YER088C	S000000890			yes	73048	10.26	0.167	670	0.209	-0.821791	18	2120.45			yes	yes
YER088C-A	S000028754				11926	11.24	0.083	107	0.113	-0.747664
YER088W-B	S000028623				5208	8.94	0.083	48	0.114	-1.075
YER089C	S000000891			yes	50388	4.7	0.142	464	0.122	-0.39806	100	12618.9	0.171118		yes	yes
YER090C-A	S000029725				3423	10.36	0.17	29	0.135	-0.6
YER090W	S000000892			yes	56767	5.7	0.216	507	0.193	-0.336687	39	6512.44	0.179239			yes
YER091C	S000000893		yes	yes	85859	6.42	0.657	767	0.683	-0.281095	38	263886	0.208534		yes	yes
YER091C-A	S000007238				8146	7.77	0.064	73	-0.155	-0.589041
YER092W	S000000894				14312	4.23	0.094	125	-0.09	-0.6544	75	2277.47	0.199624		yes
YER093C	S000000895			yes	164367	9.06	0.113	1430	-0.018	-0.367902			0.012391		yes
YER093C-A	S000002960				15753	10.38	0.118	137	0.108	-0.229197	1178	1835.1	0.168581			yes
YER094C	S000000896			yes	22605	4.87	0.159	205	0.19	-0.012683						yes
YER095W	S000000897				42963	4.64	0.173	400	0.214	-0.2185	60	6964.27	0.0679349		yes	yes
YER096W	S000000898				56578	5.69	0.146	512	0.07	-0.411914			0.021996		yes	yes
YER097W	S000000899				12728	11.12	0.088	109	-0.055	-0.149541			0.138189
YER098W	S000000900			yes	86243	7.36	0.135	754	-0.03	-0.903581	9	98.9415	0.0171671		yes
YER099C	S000000901			yes	34765	6.43	0.133	318	0.073	0.020755	Stable	8121.34	0.14453			yes
YER100W	S000000902			yes	28383	6.08	0.148	250	0.104	-0.6352	26	1898.04	0.331689
YER101C	S000000903				48370	9.59	0.147	430	0.029	-0.272325	19	936.776	0.0839595		yes
YER102W	S000000904			yes	22489	11.42	0.718	200	0.751	-0.8295	98	14388.3	10.4235		yes	yes
YER103W	S000000905			yes	69650	4.86	0.184	642	0.176	-0.436604	Stable	17876.6	0.569233		yes
YER104W	S000000906				24413	5.31	0.154	208	0.085	-1.23173	3	258.916	0.172864		yes
YER105C	S000000907				156647	6.4	0.133	1391	0.026	-0.206398	33	4422.33	0.0492119		yes	yes
YER106W	S000000908			yes	35752	9.53	0.145	302	0.012	-1.03874			0.0148815
YER107C	S000000909			yes	40522	8.49	0.109	365	-0.075	-0.483014		1822.77	0.112511			yes
YER107W-A	S000028755				11675	8.51	0.108	106	-0.03	0.648113
YER109C	S000000911				86648	10.12	0.104	798	0.007	-0.891103			0.0231937		yes
YER110C	S000000912	yes		yes	122600	4.36	0.343	1113	0.408	0.000359	130	38301	0.488202		yes
YER111C	S000000913			yes	123805	9.42	0.145	1093	0.053	-0.839433	141	589.438	0.041694
YER112W	S000000914				21276	10.31	0.213	187	0.218	-1.15936	217	3443.37	0.256399		yes
YER113C	S000000915				81545	7.39	0.112	706	-0.029	0.103399			0.0185256		yes
YER114C	S000000916				115687	9.53	0.132	1040	0.073	-0.871827	22	688.352	0.0492956		yes	yes
YER115C	S000000917				21512	10.21	0.112	191	0.035	-0.446597			0.0304958
YER116C	S000000918				30764	4.5	0.13	274	0.046	-0.885402			0.0375272		yes
YER117W	S000000919			yes	14473	11.11	0.648	137	0.704	-0.077372			5.3083			yes
YER118C	S000000920			yes	41125	5.44	0.162	367	0.083	-0.413897	95	2325.23	0.0767917
YER119C	S000000921			yes	48840	8.91	0.101	448	0.118	0.797321			0.0489156
YER119C-A	S000002961				14098	8.36	0.094	123	0.03	-0.495935			0.466087
YER120W	S000000922				26925	4.67	0.194	244	0.27	-0.295082	553	3497.22	0.614131			yes
YER121W	S000000923				12941	4.78	0.154	114	0.103	-0.908772			0.343462
YER122C	S000000924				55093	8.46	0.165	493	0.063	-0.9929	56	1511.59	0.147922		yes	yes
YER123W	S000000925			yes	60260	9.08	0.166	524	0.082	-0.833969	25	1322.71	0.0942217
YER124C	S000000926				63998	6	0.143	573	0.015	-0.287783	2	3082.44	0.127474			yes
YER125W	S000000927				91816	6.67	0.186	809	0.162	-0.677998			0.0752242			yes
YER126C	S000000928			yes	29722	11.04	0.299	261	0.404	-0.785824	70	8655.81	0.330078
YER127W	S000000929				40794	6.91	0.159	357	0.116	-1.10308	31	1431.41	0.0256679		yes
YER128W	S000000930				23488	8.72	0.156	203	0.11	-0.87931	117	966.597	0.0878239			yes
YER129W	S000000931				126871	9.02	0.115	1142	-0.02	-0.715849	240	752.326	0.021527		yes
YER130C	S000000932				50319	5.59	0.148	443	0.086	-0.817833			0.0233965
YER131W	S000000933			yes	13447	11.6	0.711	119	0.779	-0.822689	144	503125	8.74281		yes
YER132C	S000000934				195381	7.8	0.12	1753	0.015	-0.63474	3	814.957	0.0168693		yes
YER133W	S000000935			yes	35907	5.21	0.229	312	0.176	-0.272115	61	14599.4	0.421385		yes
YER133W-A	S000028756				13357	10.56	0.106	113	-0.03	-0.29292
YER134C	S000000936				20441	6.75	0.137	178	0.009	-0.417416	Stable	6185.58	0.357584		yes	yes
YER135C	S000000937				15421	10.28	0.134	130	0.012	-0.084615
YER136W	S000000938			yes	51206	5.87	0.233	451	0.216	-0.391131	Stable	7282.75	0.460469			yes
YER137C	S000000939				16603	9.8	0.112	148	-0.03	-0.512838			0.294252
YER137W-A	S000028757				11524	7.52	0.114	101	-0.033	0.312871
YER138W-A	S000007239				3954	9.65	0.082	34	-0.009	0.870588
YER139C	S000000941				26239	4.65	0.142	226	-0.017	-0.616814	92	5480.73	0.0991588		yes
YER140W	S000000942				64793	10.61	0.101	556	-0.012	-0.081835			0.0187502		yes
YER141W	S000000943			yes	54658	10.97	0.185	486	0.239	0.07572	50		0.127141
YER142C	S000000944				34333	8.16	0.134	296	0.009	-0.410135	Stable		0.136397		yes
YER143W	S000000945			yes	47354	4.8	0.125	428	0.096	-0.252336	16	6512.44	0.140793		yes	yes
YER144C	S000000946			yes	92260	8.28	0.125	805	0.052	-0.376646	14	299.519	0.0349197		yes
YER145C	S000000947			yes	45722	8.53	0.194	404	0.301	0.196782	183	8374.53	0.465035
YER145C-A	S000028758				16018	10.01	0.08	145	0.002	0.134483
YER146W	S000000948			yes	10423	4.37	0.101	93	0.006	-0.056989			0.709001		yes	yes
YER147C	S000000949			yes	72140	7.7	0.079	624	-0.03	-0.177725	136	906.714	0.0557832		yes
YER147C-A	S000028759				14884	10.88	0.095	136	-0.026	0.422794
YER148W	S000000950				27003	10.16	0.173	240	0.116	-0.247083			0.30876			yes
YER148W-A	S000028760				20822	4.66	0.11	192	0.01	0.397917
YER149C	S000000951				48164	5.37	0.127	420	0.047	-0.914524	79	7820.7	0.0766628		yes
YER150W	S000000952				14996	4.02	0.171	148	0.239	0.280405			0.152474
YER151C	S000000953			yes	101916	7.92	0.179	912	0.125	-0.794518	45	2205.35	0.065806		yes
YER152C	S000000954				49490	6.67	0.092	443	0.044	-0.275395	Stable	1390.9	0.0584567			yes
YER152W-A	S000028761				21594	10.06	0.073	188	0.013	0.040958
YER153C	S000000955				29155	10.56	0.046	254	-0.076	-0.14252	83	468.395	0.10826
YER154W	S000000956			yes	44815	10.94	0.156	402	0.189	-0.119901		6547.77	0.0797919			yes
YER155C	S000000957			yes	245428	8.6	0.149	2167	0.048	-0.474989	2616	1232.71	0.0247286		yes	yes
YER156C	S000000958			yes	38174	7.5	0.162	338	0.176	-0.352959	Stable	6081.63	0.29718		yes	yes
YER157W	S000000959				92543	5.16	0.181	801	0.122	-0.385019	152	4144.91	0.0195095		yes
YER158C	S000000960				63711	10.67	0.129	573	0.124	-0.910646	3	783.799	0.00473336		yes	yes
YER158W-A	S000028624				8775	12.69	0.057	71	-0.081	0.583099
YER159C	S000000961				15517	4.95	0.083	142	-0.058	-0.497887	Stable	5127.44	0.235006
YER161C	S000000963			yes	38551	10.22	0.118	333	-0.007	-1.47988	26	1239.69	0.0584719		yes
YER162C	S000000964				87174	8.07	0	754	0		57	876.4	0.00334895		yes
YER163C	S000000965				26293	6.14	0.098	232	0.01	-0.467673	67	1295.19	0.0943387			yes
YER164W	S000000966				168240	6.47	0.17	1468	0.097	-0.844959	19	1616.86	0.0532026		yes
YER165C-A	S000028762				13420	8.95	0.166	118	0.147	1.04492
YER165W	S000000967	yes		yes	64344	5.83	0.488	577	0.544	-0.67799		197890	1.00623		yes	yes
YER166W	S000000968				177797	5.91	0.163	1571	0.111	-0.298727	Stable		0.0854733		yes
YER167W	S000000969				93737	8.01	0.141	851	0.088	-0.892597			0.0246551			yes
YER168C	S000000970				62484	8.34	0.137	546	0.033	-0.345788	159	13524.9	0.0831561		yes	yes
YER169W	S000000971				90211	9.84	0.118	796	0.014	-0.685804	55	2229.45	0.0337714		yes	yes
YER170W	S000000972				25194	9.76	0.098	225	-0.024	-0.372889	135	704.481	0.0790134		yes
YER171W	S000000973			yes	89785	5.35	0.15	778	0.065	-0.32018	31	14431.8	0.0650181		yes	yes
YER172C	S000000974				246183	5.28	0.132	2163	0.02	-0.323717	8	1444.85	0.0138805		yes
YER172C-A	S000028763				13972	8.04	0.097	126	0.05	0.313492
YER173W	S000000975				75726	6.35	0.113	659	-0.052	-0.616844	15	752.326	0.0181906		yes
YER174C	S000000976				27493	4.39	0.144	244	0.04	-0.354508	Stable	7795.81	0.235167			yes
YER175C	S000000977				34768	6.2	0.163	299	0.094	-0.644482	Stable	936.776	0.0199656
YER175W-A	S000028625				6467	11.59	0.085	54	-0.165	0.090741
YER176W	S000000978				126969	10.17	0.14	1121	0.081	-0.732203		736.465	0.0456399		yes
YER177W	S000000979			yes	30091	4.65	0.323	267	0.399	-0.657678		157575	2.13927	yes	yes	yes
YER178W	S000000980			yes	46343	8.13	0.296	420	0.348	-0.296905	77	100203	0.575343		yes	yes
YER179W	S000000981				36612	5.79	0.141	334	0.115	-0.299102			0.0342577
YER180C	S000000982				31655	4.73	0.131	267	-0.017	-0.858427			0.0249048
YER180C-A	S000028437				9735	4.62	0.114	85	0.043	-0.996471
YER181C	S000000983				12458	8.38	0.068	107	-0.127	1.08692			0.311973
YER182W	S000000984			yes	27698	10.6	0.125	244	0.044	-0.359836	71	1923.06	0.176498			yes
YER183C	S000000985			yes	24059	7.12	0.121	211	-0.01	-0.300474	Stable	468.395	0.495282			yes
YER184C	S000000986				91076	7.64	0.126	794	0.03	-0.194836			0.0201618		yes
YER185W	S000000987				33732	9.26	0.104	303	-0.005	0.732343	33		0.00681578
YER186C	S000000988				35911	7.25	0.098	306	-0.116	-0.326144			0.0110726		yes	yes
YER187W	S000000989				15395	3.89	0.096	141	-0.056	-0.689362			0.0624454		yes
YER188C-A	S000028764				11411	10.04	0.14	99	-0.145	-0.090909
YER188W	S000000990				27312	4.66	0.128	239	0.052	-0.472385			0.0104715		yes
YER189W	S000000991				14008	7.46	0.159	122	0.095	-0.47541			0.0199223
YER190C-A	S000028626				17367	4.51	0.152	191	0.284	0.483246
YER190C-B	S000028627				18602	10.27	0.088	160	0.078	0.3575
YER190W	S000000992				190501	7.3	0.101	1681	0.034	-0.380071			0.000707806		yes
YFL001W	S000001895				50888	10.02	0.148	442	0.069	-0.448869	78	5863.99	0.0377282		yes
YFL002C	S000001894				69422	9.77	0.13	606	0.042	-0.356271	29	5739.12	0.0436145		yes	yes
YFL003C	S000001891				99224	7.24	0.108	878	-0.05	-0.204783					yes
YFL004W	S000001890	yes		yes	95440	6.74	0.196	828	0.148	-0.529589	26	2914.87	0.210813			yes
YFL005W	S000001889	yes			23506	7.11	0.196	215	0.194	-0.225581			0.263748			yes
YFL007W	S000001887				245993	5.77	0.15	2143	0.057	-0.195894	6	2595.3	0.011498		yes
YFL008W	S000001886				141279	6.41	0.163	1225	0.097	-0.739755	25	5705.21	0.0565852		yes
YFL009W	S000001885				86089	7.14	0.139	779	0.042	-0.282285			0		yes
YFL010C	S000001884			yes	22655	4.12	0.144	211	0.132	-1.0109	92	6024.12	0.347422		yes
YFL010W-A	S000001955				11722	11.4	0.136	94	-0.006	-1.18723			0.986396
YFL011W	S000001883				60662	9.3	0.164	546	0.193	0.41685			0.0335947		yes
YFL012W	S000001882				17179	9.93	0.102	148	-0.097	-0.782432			0
YFL012W-A	S000002964				14509	10.6	0.077	124	-0.065	0.74758
YFL013C	S000001881				78752	4.89	0.134	692	0.056	-0.687139	24	1390.9	0.0446318		yes
YFL013W-A	S000028628			yes	28771	8.8	0.127	267	0.154	0.640449			0.265433
YFL014W	S000001880				11693	5.1	0.639	109	0.703	-1.20917		4485.08	0.463471		yes
YFL015C	S000001879				19300	10.71	0.099	164	0.04	0.095122			0.0538342
YFL015W-A	S000028765				11665	11.18	0.053	105	-0.089	-0.353333
YFL016C	S000001878			yes	55561	9.95	0.161	511	0.174	-0.561448	53	7572.88	0.136997		yes
YFL017C	S000001877				18135	4.97	0.144	159	0.046	-0.240881	25	2548.86	0.183427		yes
YFL017W-A	S000002965				8482	5.03	0.105	77	0.017	0.019481	297	1404.44	0.447206		yes
YFL018C	S000001876			yes	54010	8.11	0.253	499	0.324	-0.181162		24567.4	0.345599		yes	yes
YFL019C	S000001875				13747	10.55	0.15	117	0.082	-0.184615			0.17131
YFL020C	S000001874				12845	4.55	0.508	122	0.584	0.306557			0.0378393
YFL021C-A	S000028766				31820	10.09	0.055	284	-0.102	0.062324
YFL021W	S000001873			yes	56327	8.62	0.119	510	0.084	-0.608628	21	1183.57	0.0298751			yes
YFL022C	S000001872			yes	57511	5.6	0.314	503	0.403	-0.474155			0.265198		yes	yes
YFL023W	S000001871				91421	4.45	0.135	796	-0.019	-1.05075	13	1295.19	0.037587		yes
YFL024C	S000001870				96737	9.38	0.154	832	0.086	-1.02151	85	1112.45	0.0332939		yes
YFL025C	S000001869			yes	117754	6.72	0.128	1029	0.045	0.091253	69		0.0117086
YFL026W	S000001868				47849	6.95	0	431	0		9		0.0890118
YFL027C	S000001867				57618	9.1	0.121	497	0.037	-0.212475	55	572.557	0.029229		yes
YFL028C	S000001866			yes	33090	6.63	0.174	289	0.077	-0.255017	219	1616.86	0.235993		yes	yes
YFL029C	S000001865				42186	5.71	0.135	368	0.051	-0.299457	141		0.0477992		yes
YFL030W	S000001864				41907	8.01	0.121	385	0.098	0.053506		338.778	0.014891
YFL031C-A	S000028629				3764	12.26	0.061	33	-0.105	-0.230303
YFL031W	S000001863				26904	4.82	0.102	238	0.057	-0.769328	12	8965.92	0.365472		yes	yes
YFL032W	S000001862				12384	10.45	0.109	106	0.074	-0.130189			0.27838
YFL033C	S000001861				196529	6.43	0.129	1770	0.035	-0.591525			0.0273467		yes
YFL034C-A	S000006436			yes	13827	5.98	0.291	122	0.328	-0.536066	Stable	74715.5	0.166789			yes
YFL034C-B	S000001859				33276	10.43	0.106	287	0.017	-0.491986	18	2253.49	0.068168		yes	yes
YFL034W	S000001860				119510	4.89	0	1073	0		64	1112.45	0.0162566		yes
YFL036W	S000001858				153046	9.55	0.169	1351	0.123	-0.422354			0.0138511		yes
YFL037W	S000001857	yes		yes	50922	4.46	0.271	457	0.359	-0.373304			0.35379		yes	yes
YFL038C	S000001856			yes	23214	5.01	0.185	206	0.271	-0.412621			1.21061		yes	yes
YFL039C	S000001855		yes	yes	41689	5.51	0.711	375	0.734	-0.175733			2.20353	yes	yes	yes
YFL040W	S000001854				60609	8.5	0.103	540	-0.015	0.469815			0.0612107
YFL041W	S000001853			yes	70880	4.89	0.145	622	0.103	-0.2709	9	2835.84	0.145174		yes
YFL041W-A	S000028547				7583	9.24	0.173	63	0.123	-0.357143
YFL042C	S000001852				76347	4.76	0.13	674	0.043	-0.613205			0.0214722		yes
YFL044C	S000001850				33510	5.04	0.18	301	0.217	-0.332558	69	2767.66	0.0841836		yes	yes
[truncated: 4,608 more rows]
