# Supplementary material for: Global analysis of protein aggregation in yeast during physiological conditions and arsenite stress
Source: Biol Open. 2014 Sep 12;3(10):913–23. doi: 10.1242/bio.20148938 (PMC4197440; doi:10.1242/bio.20148938)
Supplement: Supplementary Material [file supp_bio.20148938_Table_S4.xlsx]

## Sheet: Sheet1
Yeast homologues to human disease associated protein aggregates
* = in As or P-set
β amyloid associated
Data from Liao et al. 2004.
Uniprot ID	Description	Yeast orthologue
Q93050	ATPase, H+-transporting, lysosomal V0 subunit A	VPH1 (*)
P21281	ATPase, H+-transporting, lysosomal V1 subunit B	VMA2
P53675	Clathrin, heavy polypeptide 1
Q14204	Dynein, heavy polypeptide 1	DYN1
P08238	Heat shock 90-kDa protein 1, β
Q01813	Phosphofructokinase	PFK1 (*), PFK2 (*)
P22314	Ubiquitin-activating enzyme E1
Q05193	Dynamin 1
P62258	14-3-3 ε
P63104	14-3-3 ζ
P31946	14-3-3 β/α
P31146	Coronin, actin-binding protein
Q01814	ATPase, Ca2+-transporting
P07339	Cathepsin D	PEP4
Q9Y5K8	ATPase, H+-transporting, lysosomal V1 subunit D	VMA8 (*)
P36543	ATPase, H+-transporting, lysosomal V1 subunit E	VMA4
Q9UI12	Vacuolar ATPase subunit H
P08670	Vimentin
P14136	Glial fibrillary acidic protein (GFAP)
P02679	Fibrinogen γ
P10636	tau
P05067	Amyloid β-peptide
P01009	Antitrypsin
P02452	Collagen I, α-1 polypeptide
P04080	Cystatin B
P01034	Cystatin C
Tau associated
Data from Wang et al. 2005.
Uniprot ID	Description	Yeast orthologues
P60709	Actin, cytoplasmic 1	ACT1 (*)
P06733	α enolase	ENO1, ENO2 (*), ERR3, ERR2
P25705	ATP synthaseα chain	ATP1 (*)
P06576	ATP synthase β chain	ATP2 (*)
Q13885	β tubulin	TUB2 (*)
Q3ZCM7	β-tubulin 4Q
Q00610	Clathrin heavy chain 1	CHC1 (*)
Q6IQ15	Elongation factor 1-α 1
P06744	Glucose 6-phosphate isomerase	PGI1
P11142	Heat shock cognate 71 kDa protein	SSA3, SSA2, SSA4
Q13509	Tubulin β-4 chain
P38606	Vacuolar ATP synthase catalytic subunit A
P04350	Hypothetical protein	TUB2 (*)
P00558	Phosphoglycerate kinase 1	PGK1 (*)
P68366	Tubulin α-4 chain	TUB3, TUB1
P14618	Pyruvate kinase 3 isoform 2	CDC19 (*), PYK2
P04406	Glyceraldehyde-3-phosphate dehydrogenase
Q05193	Dynamin-1
P28482	Mitogen-activated protein kinase 1	FUS3, KSS1
P40926	Malate dehydrogenase	MDH1
P12236	ADP, ATP carrier protein, liver isoform T2	PET9 (*), AAC1, AAC3
Q06830	Peroxiredoxin1	TSA2
Q3MIH3	Ubiquitin A-52 residue ribosomal protein fusion product 1
Q9HAV0	Guanine nucleotide-binding protein β subunit 4	STE4
B3KRA9	Hexokinase
P30041	Peroxiredoxin	PRX1
P04908	H2A histone family, member A	HTA2, HTA1
P62805	H4 histone family, member C	HHF1 (*)
A6NIW5	Peroxiredoxin 2 isoform b
B7Z2V7	Syntaxin binding protein 1
Q9UPY8	Microtubule-associated protein RP/EB family member 3
P48047	ATP synthase oligomycin sensitivity conferral protein	ATP5
Q6AWC5	Guanine nucleotide binding protein α
P23528	Cofilin
P09936	Ubiquitin carboxyl-terminal hydrolase isozyme L1
Q16555	Dihydropyrimidinase related protein-2
Q01082	Spectrin β chain
Q99962	SH3-containing GRB2-like protein 2
P40925	Cytosolic malate dehydrogenase
P61978	Heterogeneous nuclear ribonucleoprotein K
P07195	Lactate dehydrogenase B
B4DGT1	Spectrin α chain
P15924	Desmoplakin
O00499	Myc box dependent interacting protein 1
P08670	Vimentin
Q92508	Hypothetical protein KIAA0233
P05026	Sodium/potassium-transporting ATPase β-1 chain
P00918	Carbonic anhydrase II
B3KTM0	Microtubule-associated protein tau isoform 4
Q02413	Desmoglein 1 precursor
P07196	Similar to neurofilament, light polypeptide 68kDa
P08758	Annexin A5
P02686	Myelin basic protein
Q8TC62	Septin 7
P04075	Fructose-bisphosphate aldolase A
Q86W61	Versican core protein precursor
Q9GZV7	Brain link protein-1 precursor
P09972	Aldolase C, fructose-bisphosphate
P02768	Similar to α-fetoprotein
Q92752	Tenascin-R
P17600	Synapsin I
Q16352	α-internexin
Q4W5L2	α-synuclein
B4DFN6	2’,3’-cyclic nucleotide 3’-phosphodiesterase
A8K161	Calcium/calmodulin-dependent protein kinase type II α chain
P12277	Creatine kinase, B chain
P13073	Cytochrome c oxidase subunit IV isoform 1
P02792	Ferritin light chain
P47929	Galectin 7
P62937	Peptidyl-prolyl cis-trans isomerase A
Q92777	Synapsin II
α-synuclein associated
Data from David et al. 2010
Uniprot ID	Description	Yeast orthologue
Q99798	Aconitase 2
O95782	Adaptor-related protein complex 2, α 1	APL3
P63010	Adaptor-related protein complex 2, β 1
P37840	α-synuclein
P38606	Atpase, lysosomal 70 kd, v1 subunit α
Q9ULU8	Calcium-dependent secretion activator
P06702	Calgranulin β
P16152	Carbonyl reductase 1
Q00610	Clathrin heavy chain 1	CHC1 (*)
P53621	Coatomer protein complex, subunit α	COP1 (*)
Q16555	Collapsin response mediator protein HCRMP-2
Q13616	Cullin 13	CDC53
O15075	Doublecortin-like kinase3
Q14203	Dynactin 1
O00429	Dynamin-like protein
Q14204	Dynein, heavy polypeptide 1	DYN1
Q5XPI4	E3 ubiquitin ligase kpc1, ring finger protein 1233
Q9UK22	F-box protein 23
P06396	Gelsolin
P06744	Glucose phosphate isomerase	PGI1
P04406	Glyceraldehyde-3-phosphate dehydrogenase
P09471	Guanine nucleotide binding protein α	GPA1, GPA2
P08238	Heat shock protein 90kda
P31939	Imp cyclohydrolase	ADE16, ADE17
Q02750	Mek1, mitogen-activated protein kinase kinase 1
P30044	Peroxiredoxin 53	AHP1
Q15149	Plectin 1
Q13200	Proteasome 26s non-atpase subunit 23	RPN1
P30101	Protein disulfide isomerase-associated 3	EUG1
P05771	Protein kinase c, β 1
Q13813	Spectrin, α
Q01082	Spectrin, β
P09936	Ubiquitin c-terminal hydrolase l1
P62988	Ubiquitin3
P22314	Ubiquitin-activating enzyme E1
Q96FW1	Ubiquitin-specific protease otubain 13
Q96QK1	Vacuolar protein sorting 35	VPS35
O75083	WD repeat-containing protein 1	AIP1
Familial ALS associated
Data from Basso et al., 2009
Uniprot	ID Description	Yeast orthologue
P08553	Neurofilament triplet M protein (NFM)
P19246	Neurofilament triplet H protein (NFH)
P08551	Neurofilament triplet L protein (NFL)
P08553	NFM
P03995	Glial fibrillary acidic protein (GFAP)
P08113	Endoplasmin
Q01853	Transitional endoplasmic reticulum ATPase	CDC48 (*)
P07901	Heat shock protein HSP 90 α
Q91VD9	NADH-ubiquinone oxidoreductase 75 kDa subunit
Q64521	Glycerol-3-phosphate dehydrogenase
Q99KI0	Aconitase	ACO1
P20152	Vimentin
P63017	Heat shock cognate 71 kDa protein (HSC70)	SSA2
P09103	Protein disulfide-isomerase (PDI)	PDI1
P46660	α-internexin
O08553	Dihydropyrimidinase-related protein 2
P52480	Pyruvate kinase M2	CDC19 (*), PYK2
P26443	Glutamate dehydrogenase 1
Q03265	ATP synthase α chain (ATPase)	ATP1 (*)
P20152	Vimentin
P17182	α-enolase	ENO1, ENO2 (*), ERR2, ERR3
P30275	Creatine kinase
P15105	Glutamine synthetase
P15106	Glutamine synthetase
P05201	Aspartate aminotransferase	AAT2
Q9D6R2	Isocitrate dehydrogenase [NAD] subunit α	IDH2
P63085	Mitogen-activated protein kinase 1 (ERK2)	FUS3, KSS1
P05063	Fructose-bisphosphate aldolase C (aldolase)
P16858	Glyceraldehyde-3-phosphate dehydrogenase (GAPDH)
Q9D051	Pyruvate dehydrogenase E1+	PDB1
P62880	Guanine nucleotide-binding protein G(I)/G(S)/G(T) subunit β-2
P16125	L-lactate dehydrogenase B chain (LDH)
P14152	Cytosolic malate dehydrogenase
P48036	Annexin A5
P61982	14-3-3 protein γ
P14602	Heat-shock protein β-1 (HSP27)
P23927	α crystallin B chain
P17742	Peptidyl-prolyl cis-trans isomerase A (CypA)	CPR1
P00442	Superoxide dismutase [Cu-Zn] (SOD1)
P00441	SOD1
Q61292	Laminin subunit β-2
Q60932	Voltage-dependent anion-selective channel protein 1 (VDAC1)	POR1, POR2
References
Liao, Lujian, Dongmei Cheng, Jian Wang, Duc M Duong, Tatyana G Losik, Marla Gearing, Howard D Rees, James J Lah, Allan I Levey, and Junmin Peng. 2004. “Proteomic Characterization of Postmortem Amyloid Plaques Isolated by Laser Capture Microdissection.” The Journal of Biological Chemistry 279 (35): 37061–68.
Wang, Qin, Randall L Woltjer, P J Cimino, Catherine Pan, Kathleen S Montine, Jing Zhang, and Thomas J Montine. 2005. “Proteomic Analysis of Neurofibrillary Tangles in Alzheimer Disease Identifies GAPDH as a Detergent-Insoluble Paired Helical Filament Tau Binding Protein.” FASEB Journal: Official Publication of the Federation of American Societies for Experimental Biology 19 (7): 869–71.
Wang, Qin, Randall L Woltjer, P J Cimino, Catherine Pan, Kathleen S Montine, Jing Zhang, and Thomas J Montine. 2005. “Proteomic Analysis of Neurofibrillary Tangles in Alzheimer Disease Identifies GAPDH as a Detergent-Insoluble Paired Helical Filament Tau Binding Protein.” FASEB Journal: Official Publication of the Federation of American Societies for Experimental Biology 19 (7): 869–71.
Basso, Manuela, Giuseppina Samengo, Giovanni Nardo, Tania Massignan, Giuseppina D’Alessandro, Silvia Tartari, Lavinia Cantoni, et al. 2009. “Characterization of Detergent-Insoluble Proteins in ALS Indicates a Causal Link between Nitrative Stress and Aggregation in Pathogenesis.” PloS One 4 (12): e8130.
